# Supplementary material for: Transcriptome Comparison Reveals the Adaptive Evolution of Two Contrasting Ecotypes of Zn/Cd Hyperaccumulator Sedum alfredii Hance
Source: Front Plant Sci. 2017 Apr 7;8:425. doi: 10.3389/fpls.2017.00425 (PMC5383727; doi:10.3389/fpls.2017.00425)
Supplement: Supplementary file 7 [file DataSheet1.XLSX]

## Sheet: HE
geneid: SNP loci located gene; POS: SNP loci coordinate; REF: the base of the referenced sequence; ALT: the other base of that locus; HE: the number of the reads according with that locus
geneid	POS	REF	ALT	HE
HE|c107023_g1	142	A	G	60,30
HE|c45478_g1	939	A	G	143,72
HE|c45478_g1	984	A	G	161,74
HE|c45478_g1	1552	A	C	123,99
HE|c50159_g1	215	A	G	18,94
HE|c50159_g1	245	A	G	15,93
HE|c50159_g1	291	A	T	17,99
HE|c50159_g1	377	A	C	12134
HE|c50159_g1	540	A	G	22,88
HE|c50159_g1	549	A	G	22,85
HE|c50159_g1	773	A	G	22,81
HE|c98213_g1	324	A	C	0,2
HE|c2152_g1	241	A	G	4,2
HE|c2152_g1	343	A	G	0,2
HE|c50406_g1	2684	A	G	40,29
HE|c50406_g1	2765	A	G	26,36
HE|c50406_g1	2771	A	T	26,34
HE|c50406_g1	2782	A	G	31,39
HE|c46976_g2	723	A	T	0,142
HE|c50105_g2	599	A	T	86,79
HE|c50105_g2	688	A	T	108107
HE|c50105_g2	960	A	G	37,48
HE|c44050_g3	43	A	T	2,2
HE|c47017_g1	650	A	G	167,83
HE|c49567_g1	198	A	T	123127
HE|c49567_g1	800	A	T	176,73
HE|c49567_g1	1108	A	T	44,40
HE|c53507_g1	127	A	G	25,12
HE|c53507_g1	179	A	G	34,18
HE|c53507_g1	240	A	T	28,14
HE|c53507_g1	367	A	G	20,11
HE|c53507_g1	901	A	C	20,17
HE|c53507_g1	1050	A	C	19,18
HE|c53507_g1	1253	A	C	14,9
HE|c53507_g1	1491	A	T	46,33
HE|c53507_g1	2108	A	G	2,4
HE|c49680_g1	420	A	T	15,11
HE|c49680_g1	426	A	C	8,18
HE|c45877_g1	215	A	G	39,50
HE|c45877_g1	307	A	G	60,53
HE|c44072_g1	231	A	G	0,198
HE|c30527_g1	413	A	G	1,2
HE|c41517_g1	427	A	G	4,5
HE|c41517_g1	960	A	C	7,8
HE|c41517_g1	1148	A	G	7,4
HE|c220_g1	75	A	C	86,47
HE|c46652_g4	387	A	G	129121
HE|c49802_g4	429	A	T	31,16
HE|c49802_g4	592	A	G	52,26
HE|c49802_g4	3705	A	G	1,23
HE|c38444_g1	695	A	G	7,3
HE|c21995_g1	367	A	G	2,2
HE|c21995_g1	579	A	G	5,7
HE|c49605_g2	1660	A	C	22,21
HE|c49605_g2	1704	A	T	23,18
HE|c49605_g2	1806	A	C	17,17
HE|c46170_g1	557	A	C	142108
HE|c46170_g1	920	A	C	162,87
HE|c46170_g1	981	A	G	169,81
HE|c85019_g1	316	A	T	2,3
HE|c31239_g1	163	A	G	7,3
HE|c92749_g1	130	A	G	5,5
HE|c51288_g2	669	A	C	10,4
HE|c46685_g1	1063	A	G	96153
HE|c46685_g1	1078	A	T	99151
HE|c46685_g1	1378	A	T	120,71
HE|c52669_g1	101	A	C	12,9
HE|c52669_g1	167	A	C	18,11
HE|c52669_g1	177	A	C	19,11
HE|c52669_g1	236	A	T	16,13
HE|c52669_g1	789	A	C	12,10
HE|c52669_g1	1518	A	T	8,5
HE|c52669_g1	2429	A	T	12,9
HE|c112608_g1	281	A	G	0,2
HE|c49345_g1	867	A	G	10,7
HE|c42742_g1	548	A	G	178,69
HE|c42742_g1	685	A	G	170,75
HE|c42742_g1	797	A	G	51199
HE|c51898_g2	1023	A	C	87,46
HE|c51898_g2	1291	A	G	77103
HE|c51898_g2	1826	A	G	69180
HE|c51898_g2	2468	A	G	10,5
HE|c51898_g2	2640	A	G	8,4
HE|c53975_g1	1633	A	G	8,13
HE|c53975_g1	1897	A	G	11,8
HE|c53975_g1	1977	A	G	14,8
HE|c53975_g1	1984	A	T	14,9
HE|c52672_g3	607	A	G	2,3
HE|c5261_g1	504	A	T	4,2
HE|c29445_g1	72	A	T	5,3
HE|c52258_g2	367	A	C	8,3
HE|c52258_g2	1091	A	G	14,13
HE|c48295_g1	1428	A	G	10,6
HE|c44675_g1	184	A	G	73,44
HE|c44675_g1	289	A	G	48,27
HE|c51788_g1	1536	A	G	12,11
HE|c51788_g1	1583	A	T	6,7
HE|c51788_g1	1917	A	T	33,25
HE|c51788_g1	2040	A	G	21,14
HE|c51788_g1	2151	A	G	69,52
HE|c31485_g1	40	A	G	13,14
HE|c38782_g1	209	A	G	151,99
HE|c38782_g1	392	A	G	158,92
HE|c82495_g1	102	A	G	3,3
HE|c52970_g1	1049	A	T	68,35
HE|c49737_g2	721	A	T	103,52
HE|c49737_g2	998	A	G	143107
HE|c49737_g2	1025	A	T	147102
HE|c36110_g1	1281	A	T	16,8
HE|c14835_g1	323	A	T	7,7
HE|c45434_g1	279	A	C	128120
HE|c46608_g1	1147	A	G	17,11
HE|c46608_g1	2884	A	T	9,6
HE|c51417_g1	511	A	G	88,48
HE|c51417_g1	1083	A	C	59,25
HE|c51417_g1	2934	A	G	115100
HE|c39798_g1	948	A	T	39,20
HE|c46340_g1	610	A	T	124126
HE|c46340_g1	643	A	G	119130
HE|c46340_g1	793	A	G	126122
HE|c38650_g1	42	A	G	18,8
HE|c38650_g1	70	A	T	83,34
HE|c52833_g2	20	A	G	4,3
HE|c50123_g1	285	A	G	25,12
HE|c50123_g1	1304	A	G	17,16
HE|c16014_g1	263	A	G	5,5
HE|c34240_g1	285	A	G	9,7
HE|c48563_g1	426	A	G	99150
HE|c42184_g1	1145	A	G	53,33
HE|c21447_g1	97	A	G	4,3
HE|c49529_g4	490	A	G	17,8
HE|c53401_g1	4337	A	T	121,51
HE|c53401_g1	4381	A	C	105,54
HE|c53401_g1	5434	A	G	92158
HE|c53401_g1	5440	A	C	179,70
HE|c51615_g1	1581	A	G	46,23
HE|c47755_g2	1288	A	C	148102
HE|c47755_g2	1970	A	T	8,11
HE|c47755_g2	2148	A	C	13,9
HE|c49052_g1	2615	A	C	13,10
HE|c49994_g2	362	A	G	37,20
HE|c49994_g2	771	A	C	27,18
HE|c49994_g2	783	A	G	23,20
HE|c13236_g1	15	A	G	2,2
HE|c48399_g1	825	A	G	14,6
HE|c47547_g1	99	A	T	179,70
HE|c47547_g1	222	A	G	159,89
HE|c47547_g1	237	A	C	163,87
HE|c47547_g1	269	A	G	161,86
HE|c47547_g1	872	A	C	158,91
HE|c40915_g1	232	A	G	7,6
HE|c40915_g1	422	A	G	4,4
HE|c42863_g2	1101	A	T	129115
HE|c35019_g1	428	A	G	141108
HE|c23864_g1	652	A	T	17,13
HE|c48424_g1	545	A	G	51196
HE|c48424_g1	608	A	G	145103
HE|c49132_g3	299	A	G	75,66
HE|c1223_g1	248	A	G	5,4
HE|c45810_g2	114	A	G	20,12
HE|c9027_g1	300	A	C	1,8
HE|c25564_g1	136	A	T	8,11
HE|c49407_g2	879	A	T	83,72
HE|c49407_g2	932	A	G	97,62
HE|c51088_g1	1035	A	T	155,72
HE|c10544_g1	225	A	C	5,5
HE|c53154_g1	673	A	G	18,8
HE|c53154_g1	1336	A	G	30,24
HE|c29335_g1	1011	A	G	142,81
HE|c39484_g1	1739	A	G	80,47
HE|c26018_g1	2	A	T	1,7
HE|c29079_g2	302	A	T	2,5
HE|c35444_g1	144	A	G	28,27
HE|c44988_g1	1079	A	G	16,20
HE|c51407_g1	390	A	G	120,69
HE|c51407_g1	1530	A	G	39,19
HE|c51407_g1	1818	A	G	69,40
HE|c51407_g1	2457	A	G	46,29
HE|c52543_g1	717	A	G	7,5
HE|c52543_g1	1089	A	G	8,12
HE|c52543_g1	1126	A	G	8,12
HE|c52545_g1	1658	A	T	120,88
HE|c52545_g1	2119	A	C	99,43
HE|c52545_g1	2456	A	G	25118
HE|c52545_g1	2487	A	G	21107
HE|c52545_g1	2526	A	T	71,52
HE|c52545_g1	3161	A	G	92,82
HE|c52545_g1	3301	A	T	123100
HE|c52545_g1	3377	A	G	76,94
HE|c52545_g1	3386	A	G	94,70
HE|c52545_g1	3591	A	G	73,44
HE|c19433_g1	76	A	G	4,2
HE|c33729_g1	52	A	G	6,5
HE|c53109_g1	788	A	G	137113
HE|c53109_g1	1766	A	T	124124
HE|c53109_g1	1862	A	G	119131
HE|c53109_g1	2564	A	G	7,4
HE|c39689_g1	434	A	C	0,2
HE|c49619_g1	569	A	C	125,94
HE|c22261_g1	993	A	G	11,5
HE|c30969_g1	1497	A	C	0,2
HE|c48971_g1	1785	A	G	34,49
HE|c43196_g1	183	A	C	23,22
HE|c30398_g1	593	A	T	4,4
HE|c45949_g2	179	A	C	79,61
HE|c45949_g2	1063	A	G	57,33
HE|c31308_g1	158	A	T	5,20
HE|c16071_g1	613	A	G	4,2
HE|c16071_g1	706	A	G	7,3
HE|c49372_g3	479	A	G	15,8
HE|c45199_g1	82	A	C	24,15
HE|c43894_g1	247	A	G	151,99
HE|c43894_g1	1130	A	T	119,85
HE|c44964_g1	888	A	G	135115
HE|c44964_g1	936	A	G	150100
HE|c44964_g1	1205	A	T	159,89
HE|c38398_g1	25	A	C	9,9
HE|c18584_g1	97	A	G	4,4
HE|c39218_g1	1227	A	T	12,30
HE|c39218_g1	1251	A	G	29,15
HE|c21964_g1	23	A	G	2,2
HE|c102619_g1	346	A	C	3,2
HE|c34050_g1	244	A	C	12,12
HE|c54256_g2	511	A	G	48,24
HE|c31637_g1	75	A	T	3,4
HE|c47793_g1	656	A	C	11,7
HE|c16667_g1	2	A	T	3,4
HE|c49396_g1	813	A	T	87161
HE|c49396_g1	822	A	T	89161
HE|c49396_g1	1167	A	G	104144
HE|c46262_g1	747	A	C	15,8
HE|c46262_g1	1017	A	C	12,7
HE|c53445_g4	942	A	G	81,76
HE|c50172_g1	1247	A	T	110,83
HE|c50172_g1	1633	A	G	38,27
HE|c42633_g1	387	A	G	6,6
HE|c50642_g1	472	A	G	14,12
HE|c51965_g1	888	A	G	19,13
HE|c51965_g1	963	A	G	20,13
HE|c51965_g1	1047	A	G	17,17
HE|c51965_g1	1071	A	G	13,20
HE|c51965_g1	1149	A	C	14,16
HE|c51965_g1	1182	A	C	12,15
HE|c51965_g1	1201	A	G	13,16
HE|c51965_g1	1302	A	G	14,12
HE|c51965_g1	1329	A	C	13,13
HE|c51965_g1	1503	A	G	11,9
HE|c40019_g2	135	A	G	27,13
HE|c44483_g3	289	A	T	12,15
HE|c44483_g3	515	A	T	17,8
HE|c32147_g1	189	A	G	7,5
HE|c32147_g1	410	A	G	4,3
HE|c32147_g1	548	A	G	2,2
HE|c37048_g1	539	A	C	53,91
HE|c26566_g1	435	A	G	45,20
HE|c31224_g1	195	A	G	5,4
HE|c53480_g1	748	A	T	37,25
HE|c53480_g1	1629	A	G	157,93
HE|c53480_g1	1997	A	G	30,53
HE|c21401_g1	157	A	G	8,5
HE|c35534_g1	408	A	C	6,3
HE|c36480_g1	1004	A	T	28,11
HE|c46001_g1	830	A	G	35,24
HE|c9545_g1	1	A	G	4,2
HE|c53902_g1	699	A	G	21,47
HE|c53902_g1	996	A	G	53,82
HE|c53902_g1	1377	A	T	64,33
HE|c53902_g1	1539	A	C	49,35
HE|c53902_g1	1971	A	T	22,19
HE|c53902_g1	2512	A	G	34,26
HE|c43960_g1	90	A	G	6,7
HE|c43960_g1	590	A	G	9,6
HE|c43960_g1	732	A	T	3,2
HE|c25791_g1	2	A	C	0,2
HE|c38603_g1	340	A	G	173,76
HE|c38603_g1	367	A	G	178,71
HE|c38603_g1	382	A	G	183,66
HE|c44421_g1	1037	A	C	40,19
HE|c35520_g1	321	A	G	150,61
HE|c35520_g1	963	A	G	76125
HE|c45955_g2	145	A	G	12,7
HE|c45955_g2	526	A	G	8,7
HE|c28514_g1	80	A	T	2,2
HE|c50746_g2	1177	A	C	22,19
HE|c42682_g1	349	A	G	8,6
HE|c40008_g1	104	A	T	6,3
HE|c40008_g1	138	A	G	9,9
HE|c40008_g1	143	A	T	10,7
HE|c40008_g1	279	A	G	8,7
HE|c40008_g1	302	A	C	5,7
HE|c37217_g1	738	A	G	4,4
HE|c47223_g2	480	A	C	12,7
HE|c47223_g2	1273	A	T	23,11
HE|c49400_g1	319	A	C	15,8
HE|c49400_g1	825	A	C	25,12
HE|c49400_g1	1745	A	T	22,10
HE|c49400_g1	2464	A	T	0,2
HE|c30675_g1	236	A	G	2,5
HE|c39524_g1	627	A	G	9,8
HE|c112795_g1	148	A	T	4,2
HE|c52529_g1	851	A	G	116,66
HE|c52529_g1	1163	A	G	89,45
HE|c52529_g1	1608	A	G	89,60
HE|c52529_g1	1644	A	G	76,59
HE|c52529_g1	2769	A	G	36,20
HE|c52529_g1	2902	A	T	66,32
HE|c52529_g1	2962	A	T	63,42
HE|c52629_g1	2967	A	G	129121
HE|c52629_g1	3153	A	G	113,71
HE|c52629_g1	3447	A	T	124,76
HE|c52629_g1	3459	A	C	100102
HE|c52629_g1	3483	A	T	98,96
HE|c52629_g1	3549	A	G	102110
HE|c52629_g1	3834	A	G	93,61
HE|c52629_g1	4261	A	C	64,60
HE|c7629_g1	190	A	G	9,8
HE|c49690_g1	199	A	G	151,99
HE|c49690_g1	511	A	G	133117
HE|c49690_g1	598	A	G	146104
HE|c49690_g1	928	A	G	136114
HE|c50022_g1	827	A	C	115134
HE|c50022_g1	1344	A	G	80133
HE|c47338_g1	377	A	C	20,15
HE|c111611_g1	214	A	T	3,2
HE|c34755_g1	116	A	T	7,4
HE|c40751_g1	135	A	T	46,26
HE|c31694_g1	92	A	G	7,6
HE|c49609_g1	2395	A	T	24,20
HE|c50436_g2	431	A	C	101,89
HE|c50436_g2	523	A	G	61,58
HE|c50272_g1	78	A	G	61,30
HE|c5703_g1	295	A	T	3,2
HE|c48799_g1	99	A	T	76,51
HE|c48799_g1	595	A	G	156,94
HE|c36637_g2	768	A	C	25,28
HE|c15066_g1	295	A	G	4,5
HE|c47101_g2	63	A	C	8,9
HE|c47101_g2	349	A	G	138,54
HE|c47101_g2	409	A	G	128,57
HE|c47101_g2	745	A	G	69132
HE|c47101_g2	841	A	T	158,90
HE|c29068_g1	338	A	C	3,11
HE|c44163_g1	104	A	C	8,11
HE|c44163_g1	164	A	C	13,12
HE|c54308_g1	409	A	C	66,34
HE|c54308_g1	419	A	T	66,33
HE|c54308_g1	1617	A	T	77,33
HE|c54308_g1	1959	A	G	57,53
HE|c66614_g1	6	A	C	1,2
HE|c111472_g1	204	A	G	3,3
HE|c3274_g1	9	A	C	2,3
HE|c49839_g1	1109	A	T	74,51
HE|c47201_g1	449	A	C	96154
HE|c41593_g1	320	A	G	8,5
HE|c41593_g1	2767	A	C	11,10
HE|c41223_g2	524	A	T	12,6
HE|c45422_g1	158	A	G	44,34
HE|c50076_g3	477	A	G	66,47
HE|c47317_g1	941	A	G	15,8
HE|c47317_g1	974	A	G	20,10
HE|c47317_g1	2110	A	T	4,3
HE|c45358_g1	1153	A	G	46,31
HE|c54298_g1	892	A	T	28,24
HE|c54298_g1	1051	A	G	38,22
HE|c54298_g1	1252	A	G	30,41
HE|c54298_g1	2050	A	T	20,11
HE|c54298_g1	2393	A	G	43,22
HE|c54298_g1	3492	A	G	144101
HE|c54298_g1	4234	A	T	142107
HE|c54298_g1	4252	A	G	123127
HE|c54298_g1	4429	A	T	141107
HE|c54298_g1	4525	A	G	154,76
HE|c49125_g2	390	A	G	17,14
HE|c49125_g2	597	A	G	18,12
HE|c52017_g1	390	A	G	144105
HE|c52017_g1	647	A	G	137113
HE|c52017_g1	663	A	G	134114
HE|c52017_g1	774	A	G	102,85
HE|c52017_g1	855	A	G	135,53
HE|c52017_g1	1551	A	C	32102
HE|c52017_g1	1599	A	G	42100
HE|c103383_g1	33	A	G	1,8
HE|c103383_g1	39	A	T	1,9
HE|c52961_g1	808	A	T	180,67
HE|c52961_g1	1036	A	G	147,71
HE|c52961_g1	1678	A	G	137,94
HE|c52961_g1	2007	A	C	129121
HE|c44805_g1	2038	A	C	0,2
HE|c49391_g1	101	A	G	53,50
HE|c49391_g1	1353	A	G	14,19
HE|c48650_g1	555	A	G	33,27
HE|c48650_g1	672	A	G	30,24
HE|c48650_g1	1050	A	G	24,22
HE|c54149_g1	523	A	G	90,72
HE|c54149_g1	1629	A	T	8,3
HE|c54149_g1	2086	A	T	6,6
HE|c58081_g1	211	A	C	1,2
HE|c18656_g1	282	A	G	5,2
HE|c32278_g1	443	A	G	3,3
HE|c51175_g1	363	A	T	30,45
HE|c51175_g1	990	A	G	27,23
HE|c51175_g1	1119	A	G	14,11
HE|c51175_g1	1379	A	G	23,19
HE|c50142_g1	206	A	G	166,72
HE|c50142_g1	628	A	C	132,94
HE|c50142_g1	729	A	G	53,25
HE|c50142_g1	933	A	T	58,38
HE|c50142_g1	990	A	G	18,98
HE|c50142_g1	996	A	T	78,38
HE|c50142_g1	1125	A	T	45,76
HE|c50142_g1	1718	A	G	11,4
HE|c45848_g1	493	A	T	126124
HE|c45848_g1	787	A	G	105145
HE|c45848_g1	793	A	G	104145
HE|c45848_g1	905	A	G	146104
HE|c45848_g1	1006	A	T	125123
HE|c45848_g1	1051	A	C	133116
HE|c46088_g1	296	A	G	8,9
HE|c46088_g1	380	A	G	10,6
HE|c46088_g1	749	A	C	5,6
HE|c46088_g1	905	A	C	10,6
HE|c50930_g2	2788	A	G	166,82
HE|c50930_g2	2985	A	C	156,86
HE|c43477_g1	841	A	C	120,53
HE|c43477_g1	1818	A	T	102,60
HE|c43477_g1	2654	A	T	136111
HE|c2783_g1	704	A	T	1,2
HE|c6039_g1	421	A	C	6,6
HE|c52260_g1	166	A	C	57,24
HE|c52260_g1	1472	A	G	160,89
HE|c52260_g1	2634	A	G	142,68
HE|c52260_g1	2670	A	C	172,68
HE|c41404_g1	1715	A	T	175,74
HE|c52115_g1	23	A	G	4,3
HE|c32132_g1	92	A	C	133117
HE|c17936_g1	125	A	G	4,3
HE|c17936_g1	218	A	T	8,6
HE|c35321_g1	1753	A	C	15,7
HE|c52771_g2	218	A	C	19,19
HE|c52771_g2	1399	A	T	21,11
HE|c35137_g1	150	A	T	137,94
HE|c51502_g1	2613	A	G	155,95
HE|c51502_g1	2722	A	C	109140
HE|c51502_g1	3283	A	G	172,78
HE|c48709_g1	58	A	G	84,35
HE|c53919_g1	1812	A	G	130119
HE|c53919_g1	2429	A	G	98113
HE|c53919_g1	2607	A	G	133116
HE|c16560_g2	222	A	T	0,4
HE|c20463_g1	197	A	G	5,5
HE|c46673_g1	460	A	T	44,63
HE|c46673_g1	615	A	G	49,74
HE|c27632_g1	135	A	T	76,55
HE|c27632_g1	183	A	C	55,48
HE|c11934_g1	69	A	C	4,3
HE|c79318_g1	71	A	T	31,14
HE|c54296_g1	311	A	T	48202
HE|c54296_g1	4132	A	G	10,11
HE|c54296_g1	4410	A	C	19,16
HE|c54296_g1	4418	A	T	18,17
HE|c38166_g1	226	A	C	147,67
HE|c50390_g2	858	A	T	13,4
HE|c44797_g1	590	A	C	32,25
HE|c44797_g1	865	A	G	23,13
HE|c61111_g1	45	A	G	1,3
HE|c24525_g1	103	A	G	3,3
HE|c53610_g3	369	A	G	11,57
HE|c53610_g3	433	A	G	22,38
HE|c50529_g1	210	A	C	134116
HE|c50529_g1	897	A	G	146104
HE|c50529_g1	974	A	T	130119
HE|c50529_g1	1567	A	T	156,93
HE|c50529_g1	1699	A	G	142108
HE|c50529_g1	1731	A	G	154,96
HE|c50529_g1	1917	A	G	131119
HE|c43955_g1	185	A	T	5,5
HE|c42230_g1	1356	A	G	8,8
HE|c46404_g1	194	A	G	64,27
HE|c46404_g1	1674	A	T	2,2
HE|c46665_g1	263	A	G	7,10
HE|c46665_g1	310	A	T	10,8
HE|c77272_g1	258	A	T	2,2
HE|c48235_g3	3	A	C	2,5
HE|c53904_g1	1182	A	G	129101
HE|c53904_g1	1194	A	G	128,71
HE|c53904_g1	2905	A	G	86,42
HE|c49826_g1	1217	A	G	136,90
HE|c49826_g1	1547	A	G	118,99
HE|c28934_g1	262	A	C	7,3
HE|c35724_g1	49	A	G	7,4
HE|c42332_g1	446	A	G	90,45
HE|c52993_g1	3360	A	G	73,61
HE|c50669_g1	254	A	G	66,39
HE|c50669_g1	1550	A	C	33,15
HE|c50669_g1	1782	A	G	46,32
HE|c50669_g1	1806	A	C	44,40
HE|c48494_g1	571	A	G	13,10
HE|c46036_g3	192	A	G	59,51
HE|c27109_g1	332	A	C	149100
HE|c32818_g1	1742	A	G	160,88
HE|c31362_g1	131	A	G	8,6
HE|c51689_g1	972	A	G	107,83
HE|c51689_g1	2520	A	G	118128
HE|c51689_g1	2687	A	T	127,98
HE|c44697_g1	1220	A	C	126,79
HE|c53224_g1	2227	A	T	171,79
HE|c33826_g2	413	A	C	6,4
HE|c51306_g2	24	A	T	0,12
HE|c51306_g2	643	A	G	61,27
HE|c51306_g2	1896	A	G	164,86
HE|c31542_g1	31	A	G	18,15
HE|c31542_g1	195	A	G	165,84
HE|c31542_g1	801	A	T	8,7
HE|c44938_g1	187	A	T	117,86
HE|c34336_g1	773	A	T	10,7
HE|c34336_g1	998	A	G	8,3
HE|c35480_g1	467	A	G	5,6
HE|c69419_g1	250	A	G	4,4
HE|c37601_g1	90	A	G	24,13
HE|c53713_g2	201	A	T	39,16
HE|c53713_g2	279	A	C	35,13
HE|c50488_g1	346	A	G	127,55
HE|c51099_g1	1777	A	G	27,15
HE|c51099_g1	2008	A	G	21,26
HE|c51099_g1	2053	A	T	27,21
HE|c51099_g1	2074	A	T	42,15
HE|c53950_g1	1971	A	G	183,67
HE|c53950_g1	2659	A	G	165,81
HE|c53950_g1	3814	A	G	147102
HE|c53950_g1	3910	A	C	139,91
HE|c53950_g1	3940	A	G	114,69
HE|c53950_g1	3952	A	G	92,61
HE|c44746_g1	267	A	G	15,13
HE|c47848_g1	60	A	C	41,17
HE|c47848_g1	1022	A	G	13,9
HE|c41454_g1	326	A	T	27,16
HE|c44691_g1	237	A	G	32,25
HE|c44691_g1	513	A	G	17,25
HE|c44691_g1	531	A	G	20,29
HE|c44691_g1	582	A	G	15,18
HE|c44691_g1	651	A	G	27,14
HE|c44691_g1	924	A	G	18,18
HE|c53299_g5	119	A	G	9,7
HE|c110989_g1	214	A	T	0,2
HE|c54218_g1	432	A	G	74,42
HE|c54218_g1	771	A	T	90,40
HE|c54218_g1	811	A	G	88,43
HE|c54218_g1	1020	A	T	93,92
HE|c54218_g1	1521	A	T	19,33
HE|c54218_g1	1540	A	G	17,34
HE|c54218_g1	1585	A	T	35,25
HE|c40667_g1	132	A	G	142,98
HE|c49356_g1	1340	A	G	116,43
HE|c53069_g1	458	A	G	6,4
HE|c53069_g1	1784	A	C	74,78
HE|c49799_g1	821	A	G	16,14
HE|c49799_g1	1256	A	G	7,18
HE|c49799_g1	1568	A	G	26,22
HE|c49799_g1	2123	A	G	9,8
HE|c43005_g1	294	A	T	123,58
HE|c51228_g1	1216	A	C	21,25
HE|c51228_g1	1234	A	T	28,16
HE|c82821_g1	243	A	C	3,2
HE|c47907_g1	1102	A	G	7,4
HE|c47907_g1	1380	A	G	59,30
HE|c52834_g1	426	A	T	58,38
HE|c52834_g1	826	A	G	124,51
HE|c52834_g1	1499	A	T	15,11
HE|c52834_g1	1906	A	T	150100
HE|c52834_g1	2212	A	G	155,91
HE|c52834_g1	2623	A	T	115,65
HE|c54003_g1	2215	A	G	27,15
HE|c54003_g1	2236	A	G	19,25
HE|c54003_g1	3936	A	G	4,2
HE|c45776_g1	300	A	G	165,83
HE|c51870_g1	2351	A	G	18,9
HE|c51870_g1	2573	A	G	11,18
HE|c51870_g1	2906	A	C	16,13
HE|c53459_g1	436	A	G	89,88
HE|c53459_g1	938	A	C	160,90
HE|c49500_g1	774	A	G	167,83
HE|c51016_g1	378	A	C	43,34
HE|c51016_g1	2060	A	T	36,23
HE|c51016_g1	2120	A	C	11,6
HE|c7852_g1	172	A	G	7,5
HE|c7809_g1	120	A	G	3,3
HE|c50135_g4	1017	A	T	26,17
HE|c51931_g2	1263	A	T	33,14
HE|c51931_g2	1279	A	G	34,13
HE|c51931_g2	1748	A	G	37,26
HE|c51931_g2	1757	A	G	39,28
HE|c51931_g2	1764	A	T	38,30
HE|c51931_g2	2935	A	G	29,17
HE|c51931_g2	4678	A	C	143,99
HE|c44191_g1	773	A	G	102147
HE|c44191_g1	929	A	T	150100
HE|c44191_g1	1134	A	T	145103
HE|c26499_g1	612	A	G	6,4
HE|c40893_g1	1557	A	T	18,11
HE|c24186_g1	292	A	C	9,4
HE|c43911_g1	432	A	G	37,30
HE|c48149_g3	770	A	G	114134
HE|c51096_g4	393	A	T	24,11
HE|c52893_g1	268	A	G	11,11
HE|c52893_g1	1825	A	G	21,13
HE|c52893_g1	2159	A	T	46,32
HE|c52893_g1	2185	A	T	46,35
HE|c52893_g1	2426	A	T	8,4
HE|c53859_g1	65	A	C	6,4
HE|c53859_g1	192	A	T	32,17
HE|c53859_g1	455	A	C	47,43
HE|c53859_g1	2227	A	T	34,13
HE|c53859_g1	2702	A	G	29,16
HE|c53859_g1	3744	A	C	52,45
HE|c53859_g1	3933	A	T	55,39
HE|c43076_g1	100	A	G	142108
HE|c31243_g1	2	A	C,G	1,7,11
HE|c49202_g1	482	A	G	12,8
HE|c9537_g1	57	A	G	2,2
HE|c46016_g1	657	A	G	15,7
HE|c46016_g1	1657	A	G	39,19
HE|c42917_g1	24	A	G	3,3
HE|c42917_g1	45	A	G	5,5
HE|c42917_g1	303	A	G	24,17
HE|c25115_g1	148	A	G	2,3
HE|c37559_g1	532	A	G	23,19
HE|c52487_g1	1297	A	G	77,59
HE|c52487_g1	1378	A	G	78,52
HE|c52487_g1	3207	A	G	52,44
HE|c52487_g1	4834	A	G	39,28
HE|c39726_g1	252	A	G	5,6
HE|c39726_g1	599	A	G	4,3
HE|c47311_g1	563	A	G	142106
HE|c47311_g1	1443	A	C	166,83
HE|c54157_g1	1253	A	G	57,31
HE|c54157_g1	1450	A	C	16,16
HE|c54157_g1	1486	A	G	18,18
HE|c54157_g1	3463	A	T	46,21
HE|c54157_g1	3478	A	T	45,18
HE|c54157_g1	5369	A	G	73,42
HE|c54157_g1	5519	A	C	53,30
HE|c35052_g1	321	A	C	26,12
HE|c105652_g1	119	A	C	3,3
HE|c49574_g1	452	A	G	26,15
HE|c49574_g1	695	A	C	32,22
HE|c45303_g1	198	A	G	14,15
HE|c30992_g1	71	A	G	7,4
HE|c44534_g1	580	A	G	16,14
HE|c44534_g1	656	A	G	18,34
HE|c43665_g1	436	A	G	36,16
HE|c43665_g1	465	A	G	31,17
HE|c43665_g1	1048	A	G	55,30
HE|c15625_g1	536	A	G	3,2
HE|c47639_g1	115	A	G	5,4
HE|c47639_g1	600	A	C	10,6
HE|c41863_g1	1567	A	G	165,84
HE|c41863_g1	2163	A	G	22,25
HE|c50594_g1	1190	A	T	6,4
HE|c50594_g1	1251	A	G	5,3
HE|c50594_g1	1512	A	G	9,5
HE|c46102_g2	261	A	T	166,77
HE|c46102_g2	805	A	G	140106
HE|c46102_g2	1201	A	C	134114
HE|c44229_g1	100	A	C	4,2
HE|c44229_g1	531	A	G	4,6
HE|c44229_g1	602	A	C	8,6
HE|c47895_g3	526	A	T	34,22
HE|c37520_g1	544	A	G	13,11
HE|c22482_g1	79	A	G	8,8
HE|c38722_g1	307	A	C	3,4
HE|c38722_g1	598	A	G	9,3
HE|c44339_g1	1008	A	C	12,13
HE|c46571_g1	205	A	G	10,9
HE|c46571_g1	895	A	C	11,4
HE|c46571_g1	1060	A	G	8,6
HE|c47569_g1	251	A	T	18,20
HE|c47569_g1	1103	A	C	22,22
HE|c28111_g1	108	A	G	123,66
HE|c98996_g1	207	A	G	0,2
HE|c45801_g1	1391	A	G	31,23
HE|c49304_g2	1904	A	G	50,20
HE|c31859_g1	177	A	G	25,14
HE|c46362_g1	788	A	G	181,69
HE|c46362_g1	962	A	T	135115
HE|c46362_g1	1060	A	G	127113
HE|c37864_g1	250	A	T	31,18
HE|c37864_g1	328	A	G	18,10
HE|c44944_g3	930	A	C	99,79
HE|c50677_g2	57	A	G	0,37
HE|c50677_g2	84	A	G	0,59
HE|c50677_g2	100	A	G	10,62
HE|c50677_g2	340	A	G	34,26
HE|c46897_g1	315	A	C	10,7
HE|c46897_g1	326	A	C	10,7
HE|c11989_g1	121	A	G	17,16
HE|c47909_g1	399	A	G	19,10
HE|c54275_g1	968	A	G	103147
HE|c54275_g1	1097	A	G	42207
HE|c54275_g1	1190	A	G	97120
HE|c54275_g1	1256	A	C	102142
HE|c54305_g2	144	A	T	132117
HE|c54305_g2	794	A	G	156,85
HE|c50058_g1	328	A	G	36,48
HE|c50058_g1	967	A	G	33,21
HE|c42305_g2	3108	A	G	16,11
HE|c3488_g1	202	A	G	15,14
HE|c25708_g1	122	A	C	3,3
HE|c51961_g2	253	A	G	56194
HE|c51961_g2	355	A	T	56193
HE|c51961_g2	371	A	C	59190
HE|c45485_g1	205	A	G	20,37
HE|c41073_g1	715	A	T	24,18
HE|c41073_g1	991	A	G	7,3
HE|c41737_g1	264	A	G	7,4
HE|c41737_g1	368	A	T	11,6
HE|c41737_g1	479	A	T	19,7
HE|c113868_g1	94	A	T	2,2
HE|c39362_g1	985	A	G	113129
HE|c39362_g1	1004	A	C	115121
HE|c40998_g1	146	A	G	141109
HE|c40998_g1	230	A	G	151,96
HE|c49620_g1	32	A	C	13,7
HE|c49620_g1	246	A	C	111,70
HE|c46297_g1	712	A	G	22,22
HE|c46297_g1	1201	A	T	19,17
HE|c51486_g1	52	A	G	29,10
HE|c80386_g1	172	A	T	1,2
HE|c51338_g2	1115	A	G	38,57
HE|c51338_g2	1190	A	T	48,52
HE|c51338_g2	1206	A	C	41,41
HE|c53680_g1	121	A	G	33,38
HE|c53680_g1	287	A	T	13,47
HE|c53680_g1	489	A	T	86,57
HE|c53680_g1	635	A	C	119,78
HE|c53680_g1	714	A	G	90,55
HE|c53680_g1	741	A	G	71,48
HE|c53680_g1	806	A	C	68,51
HE|c53680_g1	970	A	G	66,34
HE|c53680_g1	1170	A	G	21,22
HE|c53680_g1	1194	A	T	23,30
HE|c53680_g1	1670	A	G	29,22
HE|c53680_g1	1782	A	C	35,40
HE|c53680_g1	2695	A	T	150,88
HE|c4169_g1	77	A	G	2,2
HE|c46589_g1	574	A	T	157,92
HE|c46589_g1	899	A	T	48,34
HE|c46589_g1	940	A	G	62,36
HE|c12967_g1	48	A	G	3,2
HE|c49094_g2	600	A	C	2,2
HE|c49094_g2	616	A	C	2,3
HE|c49094_g2	685	A	C	7,4
HE|c49094_g2	896	A	G	45,29
HE|c13664_g1	65	A	G	2,3
HE|c48138_g1	546	A	G	134115
HE|c48138_g1	811	A	T	124102
HE|c92684_g1	45	A	G	2,2
HE|c31797_g1	140	A	T	7,7
HE|c42840_g1	247	A	T	98,46
HE|c49392_g1	991	A	G	79,45
HE|c49392_g1	1805	A	C	123111
HE|c29418_g1	116	A	G	6,6
HE|c9953_g1	80	A	T	2,3
HE|c9953_g1	89	A	G	2,3
HE|c47871_g1	30	A	G	10,5
HE|c41437_g1	50	A	T	2,2
HE|c41437_g1	593	A	G	12,13
HE|c46406_g1	143	A	C	128120
HE|c2929_g1	144	A	G	8,5
HE|c33706_g1	606	A	G	8,8
HE|c31356_g1	570	A	G	0,2
HE|c47314_g1	633	A	G	43,74
HE|c47314_g1	658	A	T	76,41
HE|c23717_g1	1496	A	G	84151
HE|c50360_g2	3	A	G	3,3
HE|c50360_g2	310	A	G	143107
HE|c53596_g2	1070	A	C	90140
HE|c47747_g1	52	A	G	3,2
HE|c47747_g1	331	A	G	11,7
HE|c4321_g1	62	A	C	9,11
HE|c50919_g1	896	A	T	166,84
HE|c50919_g1	1418	A	G	46,48
HE|c36607_g1	100	A	G	177,73
HE|c36607_g1	346	A	G	63,45
HE|c25395_g1	1087	A	G	123,70
HE|c26944_g1	15	A	G	22,8
HE|c26944_g1	897	A	T	39,25
HE|c26944_g1	976	A	T	163,84
HE|c26944_g1	1008	A	C	138109
HE|c26944_g1	2569	A	C	39,20
HE|c26944_g1	2921	A	G	36,32
HE|c53380_g1	1293	A	G	62,48
HE|c53380_g1	1307	A	G	58,49
HE|c53380_g1	1859	A	G	43,29
HE|c39262_g1	306	A	G	10,4
HE|c2713_g1	212	A	G	3,3
HE|c47741_g1	255	A	G	170,79
HE|c43238_g1	638	A	G	107,49
HE|c43238_g1	1053	A	G	34,23
HE|c42203_g2	36	A	C	11,6
HE|c50307_g1	1490	A	G	140110
HE|c50840_g1	594	A	G	153,97
HE|c49966_g2	784	A	C	168,79
HE|c47906_g2	48	A	T	14,13
HE|c47906_g2	138	A	T	74,71
HE|c47906_g2	538	A	T	71,82
HE|c47906_g2	1044	A	G	174,69
HE|c32486_g1	38	A	T	1,2
HE|c47358_g1	618	A	G	171,76
HE|c47358_g1	1292	A	C	23,18
HE|c10863_g1	63	A	G	6,9
HE|c102777_g1	180	A	G	1,2
HE|c49503_g1	1181	A	G	117,87
HE|c7595_g1	214	A	G	2,3
HE|c40757_g1	1970	A	T	131,60
HE|c52246_g1	86	A	G	24,33
HE|c52246_g1	431	A	C	27,28
HE|c49361_g1	2471	A	G	26222
HE|c83235_g1	124	A	G	2,5
HE|c27958_g1	82	A	G	6,4
HE|c27958_g1	255	A	G	2,3
HE|c52321_g2	837	A	C	99,76
HE|c52321_g2	905	A	G	121,76
HE|c52321_g2	937	A	G	110,72
HE|c52321_g2	1476	A	G	10,11
HE|c37166_g1	535	A	G	19,21
HE|c29324_g1	366	A	T	133,90
HE|c83710_g1	267	A	G	4,2
HE|c26076_g1	218	A	G	6,4
HE|c46099_g1	1230	A	C	5,3
HE|c51200_g2	721	A	T	12,8
HE|c49079_g1	467	A	C	57,61
HE|c49079_g1	2420	A	C	2,2
HE|c53809_g2	183	A	G	5,3
HE|c53809_g2	459	A	G	89,85
HE|c42023_g1	279	A	G	15,11
HE|c42023_g1	1211	A	G	163,86
HE|c42023_g1	1270	A	G	160,90
HE|c42023_g1	1298	A	G	163,86
HE|c23574_g1	52	A	T	8,5
HE|c28876_g1	607	A	C	5,4
HE|c19744_g1	204	A	G	4,4
HE|c19744_g1	332	A	G	6,6
HE|c43165_g1	308	A	C	17,22
HE|c2100_g1	115	A	G	10,7
HE|c43938_g1	483	A	C	79170
HE|c5222_g1	2331	A	G	2,6
HE|c46273_g2	1288	A	G	148,73
HE|c37202_g1	451	A	T	171,78
HE|c24822_g1	116	A	G	4,4
HE|c24822_g1	200	A	G	8,14
HE|c24822_g1	209	A	G	8,15
HE|c24822_g1	317	A	G	2,8
HE|c52827_g1	457	A	T	91,52
HE|c52827_g1	779	A	C	38,48
HE|c52827_g1	797	A	G	38,50
HE|c52827_g1	2653	A	C	138104
HE|c52827_g1	4030	A	G	29187
HE|c30040_g1	68	A	G	5,3
HE|c50080_g1	55	A	T	1,2
HE|c50080_g1	1652	A	G	72,74
HE|c39650_g1	979	A	C	46,52
HE|c36989_g1	236	A	G	7,11
HE|c36989_g1	289	A	C	12,10
HE|c45832_g1	697	A	G	7,8
HE|c45832_g1	775	A	G	8,8
HE|c47480_g1	1719	A	C	73,48
HE|c47480_g1	2733	A	T	51,31
HE|c39956_g1	123	A	T	15,11
HE|c44947_g1	651	A	G	28222
HE|c6935_g1	228	A	G	3,3
HE|c48325_g1	267	A	G	21,27
HE|c50268_g1	59	A	T	8,9
HE|c50268_g1	2024	A	G	68,31
HE|c31746_g1	242	A	G	7,4
HE|c31746_g1	311	A	G	3,4
HE|c47861_g1	412	A	G	11,4
HE|c38523_g1	567	A	C	5,5
HE|c38523_g1	885	A	T	10,7
HE|c5506_g1	3	A	G	11,10
HE|c43061_g1	309	A	T	12,9
HE|c43061_g1	330	A	T	3,10
HE|c13335_g1	114	A	G	4,6
HE|c48913_g1	86	A	G	5,4
HE|c48913_g1	2002	A	T	27,10
HE|c35007_g1	57	A	T	3,2
HE|c35007_g1	667	A	G	31,23
HE|c53497_g2	478	A	G	127105
HE|c52179_g1	270	A	G	64,35
HE|c52179_g1	559	A	G	15,9
HE|c52179_g1	808	A	G	9,5
HE|c52179_g1	1075	A	C	35,28
HE|c54046_g3	223	A	G	32,38
HE|c52500_g1	181	A	T	36,23
HE|c52500_g1	832	A	G	29,13
HE|c52500_g1	1425	A	G	33,30
HE|c52500_g1	2304	A	G	24,11
HE|c52500_g1	2328	A	T	20,15
HE|c51340_g1	161	A	G	28,28
HE|c51340_g1	354	A	G	65,57
HE|c51340_g1	404	A	G	107,91
HE|c51340_g1	518	A	C	143101
HE|c51340_g1	851	A	C	59,53
HE|c51340_g1	991	A	G	50,45
HE|c51340_g1	1085	A	G	50,46
HE|c96810_g1	3	A	T	0,3
HE|c49334_g1	1980	A	G	91,44
HE|c34708_g1	354	A	G	2,2
HE|c34708_g1	550	A	G	9,6
HE|c34708_g1	633	A	G	10,6
HE|c34708_g1	672	A	C	6,5
HE|c28482_g1	292	A	G	10,5
HE|c27569_g1	314	A	G	7,8
HE|c45875_g1	436	A	G	2,8
HE|c26921_g1	669	A	G	4,4
HE|c44492_g1	306	A	C	25,37
HE|c44492_g1	769	A	T	41,21
HE|c40630_g2	396	A	T	4,2
HE|c13302_g1	301	A	G	5,5
HE|c32368_g1	127	A	G	6,7
HE|c32368_g1	248	A	G	9,9
HE|c32368_g1	259	A	G	8,8
HE|c32368_g1	276	A	G	6,6
HE|c48548_g1	312	A	G	106,76
HE|c48548_g1	2227	A	G	44,25
HE|c70429_g1	141	A	G	5,5
HE|c27734_g1	114	A	C	6,7
HE|c27734_g1	139	A	G	6,5
HE|c27734_g1	220	A	G	2,2
HE|c51414_g1	1064	A	G	6,13
HE|c51414_g1	1148	A	T	8,9
HE|c51414_g1	1557	A	G	18,8
HE|c30331_g1	76	A	G	10,10
HE|c54324_g1	155	A	T	94,43
HE|c54324_g1	296	A	G	50,32
HE|c54324_g1	689	A	C	64,32
HE|c54324_g1	881	A	G	45,23
HE|c54324_g1	1087	A	G	50,28
HE|c54324_g1	1565	A	G	44,21
HE|c54324_g1	1596	A	G	45,33
HE|c54324_g1	2010	A	G	54,23
HE|c54324_g1	2141	A	C	64,34
HE|c54324_g1	2183	A	G	66,33
HE|c54324_g1	3628	A	G	76173
HE|c54324_g1	3641	A	G	77173
HE|c54324_g1	3647	A	T	77170
HE|c54324_g1	3929	A	T	159,65
HE|c54324_g1	4088	A	G	60190
HE|c54324_g1	4745	A	T	35123
HE|c54324_g1	5255	A	G	81168
HE|c54324_g1	5270	A	G	77173
HE|c54324_g1	5603	A	C	176,74
HE|c6521_g1	100	A	G	3,3
HE|c6521_g1	163	A	G	7,4
HE|c6521_g1	322	A	G	4,2
HE|c49016_g1	766	A	G	103,67
HE|c49016_g1	923	A	G	135110
HE|c49016_g1	955	A	T	96102
HE|c49016_g1	966	A	C	105,78
HE|c49016_g1	1002	A	G	64,59
HE|c26844_g1	702	A	G	43,18
HE|c48457_g1	898	A	T	21,6
HE|c48457_g1	1975	A	G	28,11
HE|c33752_g1	643	A	G	14,13
HE|c9019_g1	2	A	T	0,2
HE|c34934_g1	264	A	C	5,4
HE|c34934_g1	385	A	T	2,3
HE|c43971_g1	1160	A	G	168,80
HE|c36350_g1	66	A	T	2,4
HE|c36350_g1	330	A	G	1,3
HE|c29736_g1	204	A	G	5,14
HE|c37192_g1	130	A	G	4,3
HE|c37192_g1	559	A	G	3,3
HE|c37192_g1	685	A	G	3,3
HE|c5202_g1	307	A	G	10,10
HE|c44232_g1	233	A	G	8,5
HE|c44232_g1	379	A	G	15,9
HE|c44232_g1	407	A	T	9,10
HE|c44232_g1	829	A	G	4,5
HE|c44232_g1	1084	A	G	10,4
HE|c44232_g1	1225	A	G	3,3
HE|c44201_g1	567	A	G	162,87
HE|c49577_g1	203	A	G	99,75
HE|c49577_g1	1333	A	G	122127
HE|c46765_g1	297	A	C	78,49
HE|c46765_g1	692	A	C	56,31
HE|c46765_g1	833	A	T	99,79
HE|c46765_g1	1054	A	T	4,3
HE|c44945_g2	416	A	T	2,16
HE|c53966_g1	76	A	G	12,11
HE|c53966_g1	484	A	G	62170
HE|c53966_g1	670	A	G	177,68
HE|c53966_g1	1180	A	G	145104
HE|c53966_g1	1387	A	G	162,87
HE|c53966_g1	1708	A	T	152,97
HE|c53966_g1	2725	A	G	60,44
HE|c53966_g1	2791	A	C	15,8
HE|c45009_g1	551	A	T	48201
HE|c78472_g1	447	A	G	1,3
HE|c25892_g1	125	A	C	3,4
HE|c25892_g1	203	A	G	2,2
HE|c52799_g1	1372	A	G	151,99
HE|c36579_g1	357	A	G	18,13
HE|c36579_g1	387	A	G	18,14
HE|c36579_g1	442	A	G	10,6
HE|c22574_g1	185	A	G	9,6
HE|c25069_g1	48	A	G	14,8
HE|c52819_g1	517	A	C	46,81
HE|c52819_g1	1987	A	C	138111
HE|c52819_g1	2420	A	G	139110
HE|c10293_g1	167	A	G	3,2
HE|c45578_g1	422	A	G	63,54
HE|c45578_g1	493	A	G	61,88
HE|c52460_g1	1546	A	G	22,48
HE|c34880_g1	233	A	T	2,3
HE|c52518_g2	1689	A	G	36214
HE|c44581_g1	1489	A	G	7,6
HE|c106008_g1	2	A	G	2,3
HE|c54502_g1	804	A	T	7,3
HE|c56096_g1	227	A	G	4,4
HE|c47815_g1	392	A	G	27,22
HE|c47815_g1	885	A	G	45,35
HE|c47815_g1	1029	A	C	39,29
HE|c47815_g1	1064	A	T	31,23
HE|c26761_g1	241	A	T	5,4
HE|c14220_g1	185	A	G	1,17
HE|c14220_g1	207	A	G	3,6
HE|c40966_g1	716	A	T	25,18
HE|c47363_g1	140	A	G	18,24
HE|c47363_g1	247	A	G	26,12
HE|c47363_g1	389	A	C	29,17
HE|c47363_g1	492	A	G	25,10
HE|c33553_g1	347	A	T	12,4
HE|c41366_g1	1108	A	T	18,13
HE|c50362_g1	2068	A	G	28,28
HE|c50362_g1	2941	A	T	6,4
HE|c88285_g1	63	A	G	3,2
HE|c39368_g1	348	A	G	104146
HE|c39368_g1	379	A	G	118131
HE|c39368_g1	529	A	G	126124
HE|c24992_g1	64	A	G	3,2
HE|c39742_g1	488	A	C	8,8
HE|c40747_g1	83	A	G	166,82
HE|c40747_g1	315	A	T	135106
HE|c40747_g1	322	A	C	141,85
HE|c40747_g1	345	A	C	92,58
HE|c40747_g1	468	A	T	9,7
HE|c22256_g1	184	A	G	8,5
HE|c22256_g1	466	A	G	4,2
HE|c48972_g1	170	A	T	47,21
HE|c48972_g1	1313	A	C	17,11
HE|c45586_g1	1621	A	T	9,6
HE|c32405_g1	160	A	T	3,3
HE|c48198_g1	1347	A	G	114,74
HE|c52118_g2	534	A	G	83100
HE|c22784_g1	230	A	T	12,6
HE|c45881_g1	229	A	T	170,79
HE|c40140_g1	209	A	G	14,6
HE|c52746_g3	1304	A	G	61,42
HE|c47813_g1	160	A	G	21,9
HE|c51854_g1	1649	A	G	37,30
HE|c51854_g1	2104	A	G	14,18
HE|c30998_g1	32	A	G	55,26
HE|c50017_g1	59	A	G	5,5
HE|c50017_g1	1167	A	T	24,12
HE|c50017_g1	1178	A	T	26,13
HE|c41378_g1	82	A	G	36,44
HE|c52199_g1	525	A	C	166,84
HE|c52199_g1	756	A	C	126121
HE|c52199_g1	823	A	G	122128
HE|c52199_g1	950	A	T	129121
HE|c52199_g1	1813	A	T	3,4
HE|c50477_g1	741	A	G	39,21
HE|c50477_g1	1544	A	G	12,13
HE|c5905_g1	125	A	G	7,3
HE|c22544_g1	76	A	G	5,2
HE|c50635_g1	1315	A	G	3,2
HE|c17898_g1	1048	A	G	155,91
HE|c32135_g1	649	A	T	135114
HE|c32135_g1	1229	A	G	23,15
HE|c45632_g1	909	A	T	117104
HE|c37749_g1	19	A	G	2,3
HE|c34724_g1	405	A	G	12,6
HE|c53061_g1	115	A	T	40,43
HE|c53061_g1	166	A	T	50,34
HE|c31316_g1	143	A	C	14,27
HE|c30867_g1	1828	A	C	5,4
HE|c54251_g1	527	A	G	59,28
HE|c54251_g1	1791	A	C	16,28
HE|c54251_g1	1862	A	C	42,18
HE|c54251_g1	4923	A	G	44,54
HE|c54251_g1	5012	A	C	68,45
HE|c4669_g1	162	A	G	3,4
HE|c54060_g1	1707	A	G	75,44
HE|c45946_g1	2929	A	G	26,15
HE|c80531_g1	1	A	C	0,2
HE|c20655_g1	35	A	T	27,44
HE|c30557_g1	546	A	G	15,9
HE|c29267_g1	99	A	T	3,3
HE|c33770_g1	478	A	T	4,3
HE|c52614_g2	2627	A	T	40,71
HE|c52614_g2	3783	A	G	92,52
HE|c50748_g3	791	A	G	25,12
HE|c50748_g3	1436	A	G	23,12
HE|c48670_g2	161	A	C	68,49
HE|c48670_g2	558	A	T	22,41
HE|c48670_g2	779	A	G	143,80
HE|c48670_g2	974	A	G	7,19
HE|c13617_g1	52	A	G	2,2
HE|c92430_g1	84	A	G	2,3
HE|c47988_g1	2081	A	C	107,60
HE|c47988_g1	2115	A	T	101,58
HE|c30800_g1	493	A	G	6,9
HE|c24731_g1	322	A	G	9,8
HE|c31589_g1	804	A	C	4,4
HE|c19506_g1	378	A	T	3,2
HE|c53255_g1	335	A	T	173,76
HE|c53255_g1	452	A	T	145103
HE|c47400_g1	63	A	C	74,72
HE|c47400_g1	167	A	T	135111
HE|c47400_g1	179	A	T	137110
HE|c47400_g1	1515	A	T	111138
HE|c37112_g1	605	A	G	119,54
HE|c16277_g1	1	A	C	0,2
HE|c84228_g1	20	A	C	1,2
HE|c25586_g1	540	A	T	1,2
HE|c23593_g1	123	A	G	5,7
HE|c48206_g1	179	A	T	63186
HE|c48206_g1	335	A	C	57192
HE|c48206_g1	557	A	G	132117
HE|c48206_g1	830	A	G	92155
HE|c48206_g1	873	A	G	134114
HE|c20975_g1	272	A	G	8,7
HE|c50063_g1	244	A	C	159,88
HE|c49076_g1	685	A	C	18143
HE|c49076_g1	1554	A	T	41,30
HE|c47920_g2	655	A	G	33215
HE|c47920_g2	664	A	T	22195
HE|c38809_g1	29	A	C	48,21
HE|c38809_g1	41	A	T	55,27
HE|c15238_g1	147	A	G	1,4
HE|c43967_g1	531	A	C	34,14
HE|c43967_g1	972	A	G	24,17
HE|c43967_g1	984	A	G	27,20
HE|c34239_g1	45	A	G	3,3
HE|c43358_g1	1067	A	C	17,9
HE|c43358_g1	1287	A	T	21,10
HE|c35581_g1	343	A	G	12,8
HE|c65681_g1	116	A	C	2,2
HE|c98392_g1	5	A	C	0,2
HE|c121572_g1	54	A	C	3,2
HE|c92921_g1	263	A	T	0,4
HE|c28937_g2	36	A	G	9,5
HE|c35250_g1	96	A	T	8,4
HE|c47441_g1	325	A	T	11,14
HE|c48838_g2	874	A	C	3,4
HE|c48127_g1	236	A	G	17,14
HE|c50558_g1	1790	A	G	134116
HE|c50558_g1	1987	A	G	32,12
HE|c51714_g1	318	A	G	29,32
HE|c51714_g1	346	A	G	19,34
HE|c51714_g1	770	A	G	12,21
HE|c51714_g1	788	A	C	11,19
HE|c51714_g1	842	A	C	6,14
HE|c51714_g1	891	A	C	5,8
HE|c51714_g1	907	A	T	5,7
HE|c27793_g1	1508	A	C	8,15
HE|c52192_g2	126	A	G	41,39
HE|c52192_g2	415	A	T	49,39
HE|c52192_g2	730	A	G	40,22
HE|c52192_g2	782	A	G	41,18
HE|c52192_g2	1134	A	T	19,8
HE|c40329_g1	289	A	G	25,10
HE|c46879_g1	717	A	G	7,7
HE|c46879_g1	784	A	G	7,4
HE|c48738_g1	360	A	G	142107
HE|c52731_g1	2662	A	G	75,60
HE|c46629_g1	2038	A	T	69,31
HE|c38892_g1	398	A	C	26,13
HE|c38892_g1	421	A	C	13,19
HE|c46485_g1	128	A	G	8,19
HE|c31900_g1	130	A	C	2,10
HE|c51222_g1	366	A	G	117132
HE|c51222_g1	393	A	G	123127
HE|c51222_g1	530	A	G	99,90
HE|c51222_g1	688	A	C	8,16
HE|c43369_g1	1081	A	C	145,99
HE|c67000_g1	177	A	G	5,5
HE|c51351_g1	209	A	C	16,8
HE|c51351_g1	1060	A	T	176,71
HE|c51351_g1	1093	A	T	164,85
HE|c51351_g1	1129	A	G	159,89
HE|c51351_g1	1436	A	G	162,84
HE|c51351_g1	1441	A	C	162,87
HE|c51351_g1	1690	A	G	162,88
HE|c51351_g1	1773	A	G	168,80
HE|c53979_g2	1627	A	T	16,12
HE|c52208_g1	1638	A	T	12,29
HE|c52208_g1	1696	A	T	27,12
HE|c52208_g1	1759	A	T	14,23
HE|c77975_g1	237	A	C	0,2
HE|c43028_g2	547	A	G	77,41
HE|c43164_g1	713	A	G	83163
HE|c43164_g1	1662	A	C	138109
HE|c41885_g1	120	A	C	12,15
HE|c28046_g1	14	A	G	7,7
HE|c11483_g1	387	A	G	6,4
HE|c15964_g1	365	A	G	5,3
HE|c6611_g1	124	A	C	9,8
HE|c37692_g1	24	A	G	3,2
HE|c46307_g1	262	A	T	141108
HE|c46307_g1	301	A	C	134114
HE|c46307_g1	742	A	T	166,82
HE|c5244_g1	321	A	C	6,3
HE|c49004_g1	632	A	T	31,23
HE|c49004_g1	692	A	C	42,36
HE|c49004_g1	1472	A	T	50,23
HE|c49004_g1	1665	A	G	24,37
HE|c49004_g1	1685	A	T	18,26
HE|c49004_g1	1872	A	G	39,17
HE|c46179_g2	630	A	G	7,7
HE|c46179_g2	669	A	T	9,9
HE|c46179_g2	1138	A	T	8,6
HE|c46179_g2	1147	A	C	7,6
HE|c46179_g2	1310	A	G	8,4
HE|c120379_g1	22	A	T	3,2
HE|c49730_g2	625	A	C	34,16
HE|c49730_g2	2984	A	C	11,8
HE|c32390_g1	1086	A	C	3,2
HE|c47082_g1	878	A	T	50,33
HE|c47082_g1	2400	A	G	24,17
HE|c23804_g1	3	A	T	0,2
HE|c42334_g1	303	A	C	36,41
HE|c42334_g1	426	A	T	49,35
HE|c42334_g1	608	A	C	53,40
HE|c52101_g4	327	A	T	185,65
HE|c52101_g4	2794	A	C	89126
HE|c43117_g1	209	A	T	43,21
HE|c53542_g4	90	A	G	5,5
HE|c54369_g1	358	A	G	55,76
HE|c54369_g1	589	A	C	89,46
HE|c54369_g1	769	A	G	61,60
HE|c54369_g1	1033	A	G	36,67
HE|c54369_g1	1054	A	G	55,52
HE|c54369_g1	1144	A	C	69,43
HE|c54369_g1	1381	A	C	31104
HE|c54369_g1	1658	A	T	40,64
HE|c54369_g1	1690	A	G	52,36
HE|c54369_g1	1850	A	G	63,87
HE|c54369_g1	1912	A	G	50,67
HE|c54369_g1	1930	A	G	47,62
HE|c54369_g1	1966	A	C	71,50
HE|c54369_g1	2095	A	T	70,62
HE|c54369_g1	2260	A	C	39,64
HE|c54369_g1	2284	A	G	17,60
HE|c54369_g1	2401	A	G	72,70
HE|c54369_g1	2665	A	G	37111
HE|c54369_g1	3016	A	G	69,56
HE|c54369_g1	3175	A	G	52,46
HE|c54369_g1	3694	A	G	89,63
HE|c54369_g1	3730	A	G	83,76
HE|c54369_g1	3997	A	G	85,51
HE|c54369_g1	4219	A	T	91,90
HE|c42103_g1	549	A	G	175,72
HE|c42103_g1	628	A	G	126123
HE|c53590_g6	1	A	T	0,2
HE|c45843_g1	2269	A	C	18,10
HE|c43389_g1	164	A	G	15,9
HE|c16562_g1	48	A	C	7,5
HE|c112775_g1	64	A	G	3,2
HE|c36512_g1	552	A	T	13,15
HE|c46882_g1	619	A	T	143106
HE|c46882_g1	1525	A	G	91,52
HE|c74528_g1	170	A	G	3,2
HE|c39144_g2	420	A	C	2,5
HE|c45026_g1	369	A	G	132118
HE|c52628_g2	69	A	T	20,13
HE|c52628_g2	230	A	G	35,39
HE|c52628_g2	335	A	G	3,16
HE|c54274_g3	147	A	C	32,16
HE|c51830_g1	248	A	G	13,10
HE|c51830_g1	470	A	G	14,15
HE|c51830_g1	698	A	G	15,11
HE|c51830_g1	1448	A	G	12,10
HE|c51830_g1	1691	A	G	17,12
HE|c51830_g1	1815	A	G	12,11
HE|c51830_g1	1967	A	G	7,6
HE|c51830_g1	2126	A	G	10,6
HE|c40785_g1	93	A	C	21,40
HE|c50405_g2	138	A	T	6,4
HE|c50405_g2	351	A	C	4,10
HE|c50405_g2	1047	A	G	15,13
HE|c50405_g2	1056	A	G	13,16
HE|c50405_g2	1110	A	C	8,17
HE|c50405_g2	1821	A	G	23,16
HE|c45952_g2	1126	A	G	32,18
HE|c49681_g3	345	A	C	27,11
HE|c49681_g3	459	A	T	42,21
HE|c49681_g3	465	A	T	43,22
HE|c49681_g3	488	A	C	51,24
HE|c49681_g3	620	A	C	29,19
HE|c11237_g1	327	A	G	5,3
HE|c52702_g1	1781	A	G	8,8
HE|c52702_g1	2092	A	T	10,9
HE|c52702_g1	2120	A	G	14,9
HE|c52702_g1	2718	A	T	8,4
HE|c52702_g1	2898	A	G	8,4
HE|c52702_g1	3432	A	G	5,7
HE|c52702_g1	3939	A	G	3,5
HE|c52702_g1	4002	A	G	7,4
HE|c52702_g1	4034	A	G	7,6
HE|c13891_g1	99	A	G	2,4
HE|c54232_g1	1015	A	G	44,68
HE|c54232_g1	1615	A	T	81,69
HE|c58976_g1	213	A	G	1,2
HE|c47352_g1	696	A	G	97,52
HE|c47352_g1	2506	A	G	45,27
HE|c53126_g5	58	A	G	19,43
HE|c53126_g5	479	A	G	63,28
HE|c1731_g1	2	A	G	0,2
HE|c47930_g1	379	A	C	138112
HE|c47930_g1	2078	A	T	5,8
HE|c32142_g1	176	A	G	5,6
HE|c50023_g1	573	A	T	9,9
HE|c53717_g1	665	A	G	32,19
HE|c53717_g1	2780	A	G	22,14
HE|c19404_g1	94	A	T	7,5
HE|c37152_g1	3	A	C	0,2
HE|c52565_g1	120	A	C	110,63
HE|c52565_g1	3109	A	G	94124
HE|c51802_g4	187	A	T	19,74
HE|c51802_g4	817	A	C	8,5
HE|c47598_g1	576	A	G	12,4
HE|c40938_g1	216	A	G	24,9
HE|c40938_g1	300	A	G	14,8
HE|c31140_g1	440	A	G	9,5
HE|c52683_g1	396	A	T	146,69
HE|c52683_g1	474	A	G	92158
HE|c52683_g1	1165	A	T	132118
HE|c52683_g1	1242	A	G	146102
HE|c52683_g1	1397	A	T	120,84
HE|c49395_g1	42	A	T	27,27
HE|c49395_g1	172	A	G	66,65
HE|c49395_g1	725	A	T	66,80
HE|c25007_g1	326	A	G	3,2
HE|c73986_g1	203	A	G	4,2
HE|c36308_g1	1986	A	G	23,25
HE|c36308_g1	2130	A	G	21,10
HE|c15329_g1	204	A	C	3,6
HE|c23823_g1	165	A	G	4,5
HE|c72923_g1	183	A	G	5,3
HE|c72923_g1	198	A	G	3,2
HE|c68152_g1	2	A	G	1,5
HE|c32739_g1	186	A	G	2,5
HE|c29690_g1	166	A	G	2,4
HE|c20177_g1	227	A	G	7,9
HE|c48521_g1	847	A	G	61,65
HE|c49268_g1	1025	A	C	26,17
HE|c49268_g1	1241	A	G	2,20
HE|c53581_g2	356	A	G	68,44
HE|c53581_g2	385	A	T	80,46
HE|c53581_g2	495	A	G	60,47
HE|c53581_g2	579	A	G	35,44
HE|c53581_g2	593	A	T	35,44
HE|c53581_g2	762	A	G	35,26
HE|c53581_g2	998	A	T	41,14
HE|c53581_g2	1303	A	T	80,51
HE|c53581_g2	1384	A	G	55,41
HE|c53581_g2	1476	A	G	50,68
HE|c53581_g2	1515	A	G	67,38
HE|c53581_g2	1692	A	G	4,3
HE|c46975_g2	1633	A	C	6,4
HE|c46975_g2	1684	A	C	13,5
HE|c50163_g1	2422	A	G	19,16
HE|c50163_g1	3103	A	C	16,8
HE|c38508_g1	506	A	C	19,10
HE|c38508_g1	618	A	T	9,4
HE|c42405_g1	864	A	G	21,12
HE|c42405_g1	1163	A	C	157,91
HE|c45843_g2	107	A	C	17,13
HE|c37541_g1	277	A	C	41,41
HE|c47631_g1	460	A	G	6,14
HE|c47631_g1	694	A	G	10,8
HE|c52784_g1	1363	A	T	35,16
HE|c33404_g1	51	A	G	11,11
HE|c33404_g1	396	A	G	45,41
HE|c49533_g1	2739	A	T	13,10
HE|c51602_g1	150	A	T	83,39
HE|c51602_g1	544	A	G	151,59
HE|c51602_g1	943	A	G	73,40
HE|c51602_g1	981	A	G	62,40
HE|c51602_g1	1081	A	G	47,59
HE|c51602_g1	1179	A	G	78,41
HE|c45708_g1	14	A	T	2,4
HE|c45708_g1	103	A	G	163,83
HE|c45708_g1	1334	A	T	139111
HE|c34868_g1	11	A	T	8,5
HE|c34868_g1	213	A	G	19,17
HE|c13512_g1	106	A	G	4,4
HE|c47486_g1	993	A	G	40,17
HE|c47626_g1	2427	A	G	61,64
HE|c47626_g1	2532	A	G	10,7
HE|c30101_g1	116	A	T	3,5
HE|c50869_g1	187	A	G	74,30
HE|c50869_g1	202	A	G	70,28
HE|c50869_g1	325	A	G	72,39
HE|c42319_g1	97	A	G	76,70
HE|c20178_g1	48	A	G	1,3
HE|c50723_g1	661	A	C	27,21
HE|c50723_g1	895	A	G	71,41
HE|c50723_g1	930	A	G	71,79
HE|c50723_g1	1165	A	G	55,56
HE|c26286_g1	91	A	C	2,6
HE|c27736_g1	55	A	G	2,2
HE|c27736_g1	283	A	G	9,6
HE|c43247_g1	655	A	G	84,63
HE|c37354_g1	16	A	G	3,3
HE|c37354_g1	70	A	T	4,4
HE|c43931_g1	380	A	G	10,5
HE|c43931_g1	782	A	C	26,16
HE|c47695_g1	634	A	G	8,6
HE|c47695_g1	668	A	G	3,6
HE|c41309_g1	1337	A	G	29,27
HE|c1484_g1	139	A	G	7,5
HE|c52416_g3	1096	A	G	65,26
HE|c53318_g1	6598	A	G	135,72
HE|c96773_g1	126	A	G	4,2
HE|c34606_g1	521	A	G	21,11
HE|c44711_g2	733	A	C	39,24
HE|c41254_g1	2622	A	G	21,14
HE|c38767_g1	224	A	T	9,4
HE|c20659_g1	292	A	G	9,7
HE|c49529_g3	2201	A	G	0,27
HE|c51041_g1	433	A	G	124125
HE|c51041_g1	504	A	G	142106
HE|c51041_g1	565	A	G	118,83
HE|c51041_g1	2072	A	C	90,85
HE|c26751_g1	140	A	G	2,4
HE|c26751_g1	337	A	G	5,2
HE|c26751_g1	387	A	G	4,3
HE|c21189_g1	485	A	C	10,5
HE|c49021_g1	1145	A	T	46,34
HE|c43557_g1	80	A	C	29,30
HE|c43341_g2	198	A	G	3,2
HE|c46622_g1	108	A	G	90114
HE|c49047_g1	684	A	G	44,33
HE|c49047_g1	761	A	G	42,25
HE|c48081_g2	644	A	T	65,58
HE|c52015_g1	278	A	G	96,51
HE|c52015_g1	1106	A	T	78,41
HE|c43087_g1	716	A	G	43,15
HE|c53876_g1	603	A	G	150,98
HE|c53876_g1	2375	A	T	78,39
HE|c53876_g1	3113	A	G	50,24
HE|c53876_g1	3236	A	G	100,49
HE|c53876_g1	5665	A	T	9,9
HE|c43111_g1	249	A	G	104,43
HE|c49910_g1	938	A	T	33,26
HE|c40754_g1	194	A	C	10,5
HE|c45387_g1	500	A	G	23,10
HE|c51158_g1	242	A	G	13,7
HE|c51158_g1	878	A	C	14,8
HE|c51158_g1	1142	A	G	9,20
HE|c51158_g1	1874	A	G	8,4
HE|c23668_g1	448	A	C	6,4
HE|c23668_g1	463	A	T	3,5
HE|c44287_g2	639	A	G	157,92
HE|c43420_g1	64	A	G	144,79
HE|c43420_g1	246	A	C	119131
HE|c53451_g1	252	A	C	118131
HE|c53451_g1	1171	A	G	121,53
HE|c53451_g1	1472	A	G	36,47
HE|c53451_g1	2470	A	T	7,3
HE|c34644_g1	115	A	G	8,7
HE|c34644_g1	218	A	G	6,2
HE|c41688_g2	419	A	G	8,6
HE|c53880_g2	1179	A	G	15,12
HE|c6401_g1	65	A	T	2,2
HE|c41132_g1	782	A	T	58,21
HE|c41132_g1	1690	A	G	25,17
HE|c39879_g1	351	A	G	116133
HE|c52202_g1	2598	A	C	101,44
HE|c52202_g1	3561	A	T	20,52
HE|c53694_g2	915	A	G	126,54
HE|c53694_g2	1275	A	T	144106
HE|c53694_g2	1911	A	G	104,84
HE|c53694_g2	2143	A	C	127123
HE|c50715_g1	887	A	G	13,5
HE|c50715_g1	938	A	G	9,5
HE|c50715_g1	1015	A	G	8,7
HE|c50715_g1	1181	A	T	8,5
HE|c50715_g1	1318	A	T	9,5
HE|c50715_g1	1688	A	G	25,19
HE|c50715_g1	1778	A	G	11,17
HE|c50715_g1	1787	A	C	11,15
HE|c50715_g1	2017	A	C	12,5
HE|c45985_g1	34	A	T	16,9
HE|c45985_g1	258	A	G	131,73
HE|c45985_g1	888	A	G	88111
HE|c45985_g1	950	A	T	158,89
HE|c45985_g1	1529	A	C	8,5
HE|c42467_g1	334	A	T	88,68
HE|c30565_g1	15	A	T	5,4
HE|c41658_g1	671	A	T	13,9
HE|c44833_g1	496	A	G	7,3
HE|c39786_g1	46	A	G	1,2
HE|c39786_g1	96	A	G	8,4
HE|c39786_g1	128	A	C	141109
HE|c39786_g1	253	A	T	161,86
HE|c26882_g1	494	A	G	146104
HE|c49794_g1	130	A	C	154,95
HE|c49794_g1	456	A	G	162,87
HE|c49794_g1	630	A	G	80165
HE|c49482_g1	115	A	G	44,18
HE|c49482_g1	164	A	G	70,57
HE|c49482_g1	2465	A	G	144,96
HE|c48740_g2	808	A	C	137111
HE|c52215_g1	724	A	G	143107
HE|c52215_g1	730	A	G	157,93
HE|c52215_g1	763	A	T	87162
HE|c52215_g1	913	A	T	91158
HE|c52215_g1	985	A	C	115135
HE|c52215_g1	993	A	G	114136
HE|c52215_g1	1060	A	T	158,92
HE|c52215_g1	1240	A	G	84166
HE|c52215_g1	1248	A	T	84163
HE|c52215_g1	1300	A	T	130118
HE|c52215_g1	1339	A	G	150,98
HE|c52215_g1	1423	A	G	160,86
HE|c36390_g1	298	A	T	157,89
HE|c77158_g1	123	A	G	5,2
HE|c16623_g1	123	A	G	4,2
HE|c50940_g1	540	A	G	39,19
HE|c50940_g1	694	A	G	41,33
HE|c42350_g1	2	A	G	2,5
HE|c40347_g1	319	A	T	22,24
HE|c39361_g1	489	A	G	6,5
HE|c39361_g1	794	A	G	5,5
HE|c52793_g1	229	A	C	17,47
HE|c52793_g1	606	A	G	43,22
HE|c52793_g1	1413	A	G	85,72
HE|c52793_g1	1875	A	T	74,38
HE|c52793_g1	1938	A	T	82,41
HE|c52793_g1	1946	A	G	84,40
HE|c52793_g1	1972	A	T	74,37
HE|c52793_g1	2000	A	G	53,64
HE|c40729_g1	276	A	G	106114
HE|c31795_g1	316	A	G	120,95
HE|c50477_g6	143	A	G	12238
HE|c30392_g1	169	A	C	28,19
HE|c48042_g1	1655	A	T	45,23
HE|c27810_g1	199	A	T	6,5
HE|c53040_g1	4222	A	C	145104
HE|c53040_g1	4308	A	G	143106
HE|c53040_g1	4375	A	G	110139
HE|c53040_g1	4555	A	G	168,82
HE|c53870_g1	2896	A	G	141109
HE|c53870_g1	3016	A	T	117133
HE|c36567_g1	540	A	G	6,3
HE|c36567_g1	1226	A	G	3,5
HE|c26045_g1	38	A	G	3,5
HE|c26045_g1	44	A	T	4,7
HE|c46775_g1	436	A	C	90,52
HE|c23286_g1	6	A	G	1,2
HE|c2859_g1	169	A	G	5,6
HE|c2859_g1	220	A	G	6,4
HE|c2859_g1	334	A	G	2,4
HE|c2859_g1	433	A	G	3,3
HE|c28837_g1	165	A	G	13,12
HE|c38219_g1	204	A	T	30,19
HE|c38219_g1	301	A	G	26,23
HE|c51120_g1	1125	A	C	67,47
HE|c51120_g1	3854	A	T	21,10
HE|c90212_g1	87	A	G	1,2
HE|c49599_g2	1266	A	G	112,61
HE|c40553_g1	454	A	G	52,23
HE|c40553_g1	665	A	G	39,38
HE|c51862_g1	348	A	C	9,6
HE|c51862_g1	568	A	G	7,12
HE|c51862_g1	670	A	G	13,8
HE|c51862_g1	934	A	G	8,4
HE|c51862_g1	1080	A	G	7,7
HE|c51862_g1	1155	A	G	10,5
HE|c51862_g1	1175	A	T	10,5
HE|c51862_g1	1522	A	G	19,12
HE|c51862_g1	1626	A	G	30,18
HE|c35560_g1	2404	A	G	20,13
HE|c44218_g1	1006	A	T	13,80
HE|c54326_g1	1718	A	G	85,47
HE|c54326_g1	1823	A	G	74,50
HE|c47387_g1	1096	A	G	19,8
HE|c47387_g1	2552	A	G	34,26
HE|c31798_g1	131	A	T	10,4
HE|c31798_g1	224	A	G	9,3
HE|c31798_g1	244	A	T	4,9
HE|c91134_g1	147	A	T	4,3
HE|c48130_g1	291	A	T	72,84
HE|c48130_g1	353	A	G	115,73
HE|c48130_g1	512	A	G	136,91
HE|c48130_g1	696	A	G	58,69
HE|c48470_g3	781	A	G	53,41
HE|c48470_g3	985	A	G	57,30
HE|c50101_g1	1656	A	G	108101
HE|c50101_g1	1683	A	G	89,85
HE|c50101_g1	2216	A	C	90,51
HE|c50101_g1	2766	A	C	141108
HE|c50101_g1	2896	A	C	172,78
HE|c50101_g1	2913	A	G	172,77
HE|c11050_g1	1	A	G	0,2
HE|c69966_g1	251	A	C	1,2
HE|c29686_g1	126	A	G	4,5
HE|c47902_g2	891	A	G	143106
HE|c47902_g2	1022	A	G	140110
HE|c36912_g1	959	A	T	153,95
HE|c36912_g1	1186	A	G	11,7
HE|c46180_g1	1264	A	C	91,52
HE|c42509_g1	252	A	G	81169
HE|c42509_g1	1131	A	G	160,90
HE|c36786_g1	772	A	T	12,12
HE|c34137_g1	346	A	C	21,9
HE|c46562_g1	786	A	C	9,8
HE|c26702_g1	1140	A	G	10,5
HE|c47509_g3	321	A	T	9,11
HE|c47509_g3	569	A	C	15,10
HE|c47509_g3	584	A	C	13,8
HE|c47509_g3	726	A	G	18,8
HE|c49291_g1	531	A	T	175,74
HE|c45644_g1	465	A	C	7,6
HE|c40736_g1	1545	A	T	25,20
HE|c49725_g1	54	A	C	46,84
HE|c26771_g1	143	A	G	7,4
HE|c19440_g1	46	A	G	5,4
HE|c25777_g1	391	A	G	11,6
HE|c25777_g1	574	A	G	22,11
HE|c53090_g1	1217	A	G	81,94
HE|c53090_g1	1338	A	T	117,73
HE|c53090_g1	3014	A	T	32,32
HE|c53090_g1	3078	A	T	24,25
HE|c100367_g1	536	A	G	10,4
HE|c20853_g1	156	A	G	8,6
HE|c53616_g1	386	A	T	130102
HE|c53616_g1	460	A	C	119108
HE|c53616_g1	604	A	G	121129
HE|c53616_g1	1181	A	C	149101
HE|c53616_g1	1234	A	G	147103
HE|c53616_g1	1618	A	G	131,98
HE|c53616_g1	1713	A	G	89,79
HE|c53616_g1	1735	A	T	79,88
HE|c53616_g1	1818	A	T	110,73
HE|c53616_g1	2097	A	C	124125
HE|c53616_g1	2115	A	G	131118
HE|c53616_g1	2214	A	C	135103
HE|c53616_g1	2289	A	G	67,55
HE|c27643_g1	84	A	G	4,3
HE|c27643_g1	234	A	G	3,5
HE|c25369_g1	49	A	G	2,2
HE|c7158_g1	380	A	G	2,2
HE|c52564_g1	433	A	T	74,74
HE|c52564_g1	571	A	G	79,66
HE|c52564_g1	1500	A	G	33,21
HE|c43700_g2	387	A	C	7,5
HE|c34671_g1	210	A	G	2,3
HE|c20721_g1	69	A	T	3,3
HE|c30485_g1	933	A	T	3,2
HE|c105215_g1	4	A	C	0,2
HE|c32530_g2	247	A	G	3,3
HE|c45539_g1	182	A	G	27,14
HE|c45539_g1	729	A	G	21,17
HE|c41445_g1	876	A	T	20,21
HE|c41445_g1	961	A	G	19,8
HE|c46780_g4	167	A	C	6,7
HE|c26601_g1	24	A	T	2,2
HE|c33477_g1	645	A	G	11,5
HE|c41609_g1	443	A	G	141,67
HE|c39784_g1	341	A	G	9,7
HE|c39784_g1	585	A	G	10,12
HE|c30966_g1	510	A	G	16,11
HE|c30966_g1	588	A	G	14,6
HE|c5604_g1	212	A	G	4,2
HE|c73120_g1	157	A	G	7,5
HE|c27016_g1	175	A	G	7,5
HE|c30035_g1	181	A	G	6,5
HE|c89480_g1	110	A	G	3,4
HE|c54371_g1	114	A	T	115,48
HE|c54371_g1	768	A	G	41128
HE|c54371_g1	1005	A	G	115,75
HE|c54371_g1	1155	A	G	131,76
HE|c54371_g1	1341	A	G	178,70
HE|c54371_g1	1724	A	T	125101
HE|c54371_g1	1962	A	G	104122
HE|c54371_g1	2076	A	G	78138
HE|c54371_g1	2089	A	T	107,92
HE|c54371_g1	2163	A	G	144,55
HE|c54371_g1	2920	A	G	79133
HE|c54371_g1	2947	A	T	77113
HE|c54371_g1	3016	A	T	69109
HE|c54371_g1	3185	A	C	33106
HE|c54371_g1	3190	A	T	37108
HE|c54371_g1	3232	A	C	38,82
HE|c54371_g1	3286	A	G	76,46
HE|c54371_g1	3376	A	G	95,50
HE|c54371_g1	3427	A	T	139,65
HE|c54371_g1	3490	A	G	135,85
HE|c54371_g1	3688	A	C	108,61
HE|c54371_g1	3821	A	C	69,42
HE|c54371_g1	3944	A	G	105,57
HE|c54371_g1	3990	A	G	121,82
HE|c54371_g1	4207	A	G	98,51
HE|c54371_g1	4279	A	G	92,91
HE|c54371_g1	6497	A	T	43111
HE|c54371_g1	6539	A	G	39121
HE|c5982_g1	181	A	G	1,3
HE|c67559_g1	57	A	T	2,3
HE|c67559_g1	66	A	T	3,3
HE|c24914_g1	398	A	G	4,3
HE|c109250_g1	144	A	G	3,3
HE|c54168_g1	647	A	T	127,76
HE|c54168_g1	2532	A	G	55,88
HE|c54168_g1	2907	A	G	110,68
HE|c54168_g1	3519	A	G	46,70
HE|c54168_g1	3675	A	G	33,80
HE|c54168_g1	3687	A	T	36,85
HE|c54168_g1	4242	A	T	31,14
HE|c53612_g1	1170	A	T	33,37
HE|c88788_g1	156	A	G	5,3
HE|c48997_g1	2010	A	C	154,94
HE|c48997_g1	2106	A	T	174,75
HE|c7139_g1	98	A	C	3,2
HE|c21484_g1	439	A	G	3,3
HE|c31551_g1	195	A	G	7,6
HE|c34056_g1	163	A	G	100,56
HE|c15976_g1	75	A	G	4,3
HE|c49858_g1	219	A	T	68176
HE|c49858_g1	480	A	G	123126
HE|c38010_g1	410	A	C	155,87
HE|c48166_g1	641	A	G	132,99
HE|c48166_g1	867	A	G	110,53
HE|c42640_g2	841	A	G	88,43
HE|c42640_g2	1273	A	T	40,16
HE|c2558_g1	223	A	G	4,5
HE|c51186_g1	1348	A	G	68,26
HE|c51186_g1	1606	A	G	71,67
HE|c47002_g1	465	A	T	6,7
HE|c47002_g1	726	A	T	10,10
HE|c18663_g1	31	A	C	2,2
HE|c48754_g1	319	A	G	131119
HE|c48754_g1	607	A	T	120123
HE|c48754_g1	617	A	G	116121
HE|c48754_g1	733	A	G	90,83
HE|c48754_g1	908	A	C	115,94
HE|c48754_g1	1000	A	G	73,74
HE|c48754_g1	1018	A	G	87,83
HE|c46269_g3	338	A	G	13,8
HE|c46269_g3	580	A	G	0,5
HE|c46085_g1	1588	A	T	38,25
HE|c37666_g1	59	A	C	5,3
HE|c38988_g1	1194	A	G	1,4
HE|c1403_g1	36	A	T	2,4
HE|c1403_g1	92	A	G	3,3
HE|c70674_g1	362	A	G	0,2
HE|c27439_g1	227	A	T	176,74
HE|c52138_g1	1344	A	G	124125
HE|c52138_g1	1421	A	C	82167
HE|c52138_g1	1436	A	G	152,97
HE|c51640_g1	301	A	C	89,80
HE|c51640_g1	1813	A	G	76,36
HE|c51640_g1	1830	A	G	69,26
HE|c51254_g1	574	A	C	102,80
HE|c51254_g1	622	A	G	88,57
HE|c51254_g1	697	A	G	79,48
HE|c51254_g1	1630	A	T	98,63
HE|c51254_g1	1933	A	T	85,43
HE|c51254_g1	2419	A	C	116,83
HE|c52323_g1	1259	A	G	66,55
HE|c52323_g1	1277	A	G	53,49
HE|c47951_g1	452	A	G	96153
HE|c47951_g1	476	A	T	90160
HE|c47951_g1	1351	A	G	50,43
HE|c100395_g1	338	A	G	4,2
HE|c32048_g1	16	A	G	0,2
HE|c38338_g1	176	A	T	5,5
HE|c6689_g1	165	A	G	6,4
HE|c6689_g1	244	A	C	5,4
HE|c41619_g1	366	A	T	154,95
HE|c41619_g1	537	A	G	161,89
HE|c48378_g4	253	A	G	14,23
HE|c48378_g4	670	A	C	132,74
HE|c48378_g4	997	A	G	15,23
HE|c93643_g1	179	A	T	0,2
HE|c93643_g1	185	A	C	0,2
HE|c39418_g1	129	A	G	11,8
HE|c52116_g4	1034	A	T	19,20
HE|c3236_g1	297	A	C	8,5
HE|c51575_g2	477	A	T	27,44
HE|c51575_g2	486	A	T	28,42
HE|c26587_g1	95	A	G	5,4
HE|c26587_g1	824	A	T	4,3
HE|c37468_g1	735	A	G	12,5
HE|c50493_g1	178	A	C	6,4
HE|c54210_g1	281	A	T	118131
HE|c54210_g1	370	A	T	119129
HE|c54210_g1	667	A	G	69151
HE|c54210_g1	805	A	T	162,86
HE|c54210_g1	2054	A	G	147100
HE|c54210_g1	3434	A	C	50,55
HE|c54210_g1	4065	A	C	127,65
HE|c30341_g1	56	A	C	4,4
HE|c54096_g2	328	A	G	39,29
HE|c54096_g2	444	A	G	30,19
HE|c54096_g2	520	A	T	36,23
HE|c54096_g2	710	A	G	40,48
HE|c54096_g2	830	A	C	29,15
HE|c52691_g1	2948	A	T	132,65
HE|c52691_g1	2972	A	G	181,69
HE|c16999_g1	43	A	G	4,3
HE|c59979_g1	344	A	G	4,2
HE|c51386_g1	55	A	G	27,35
HE|c51386_g1	533	A	G	57,41
HE|c51386_g1	1132	A	T	51,42
HE|c51386_g1	1454	A	G	0,3
HE|c52672_g1	285	A	G	29,20
HE|c52672_g1	381	A	G	109,76
HE|c52672_g1	591	A	T	102,54
HE|c52672_g1	929	A	G	165,85
HE|c52672_g1	955	A	G	160,80
HE|c52672_g1	1569	A	T	13,8
HE|c105643_g1	98	A	G	3,2
HE|c45246_g1	945	A	T	148100
HE|c45246_g1	1035	A	C	112,81
HE|c50626_g3	311	A	G	113,52
HE|c69080_g1	542	A	G	5,3
HE|c50895_g1	238	A	G	42,55
HE|c50895_g1	348	A	G	49,35
HE|c50895_g1	470	A	T	48,80
HE|c50895_g1	706	A	T	20,65
HE|c50895_g1	711	A	G	23,73
HE|c50895_g1	865	A	T	56,30
HE|c50895_g1	924	A	T	48,26
HE|c44848_g1	651	A	G	25,15
HE|c45657_g1	503	A	G	11,12
HE|c28206_g1	603	A	G	6,5
HE|c52645_g4	695	A	G	12,9
HE|c44925_g2	778	A	G	77,41
HE|c8739_g1	81	A	G	4,5
HE|c20751_g1	24	A	G	8,3
HE|c66958_g1	1372	A	C	0,2
HE|c26953_g1	98	A	G	3,3
HE|c48791_g1	14	A	G	10,6
HE|c48791_g1	24	A	G	12,8
HE|c48791_g1	97	A	G	56,30
HE|c48791_g1	348	A	G	113134
HE|c48791_g1	363	A	T	116133
HE|c48791_g1	488	A	G	167,83
HE|c48791_g1	806	A	C	21,17
HE|c51140_g2	3197	A	T	63,50
HE|c51140_g2	3444	A	G	90,60
HE|c94592_g1	133	A	G	4,3
HE|c53051_g1	1060	A	C	16,19
HE|c53051_g1	1084	A	G	12,20
HE|c53051_g1	1410	A	T	9,24
HE|c53051_g1	2472	A	G	17,12
HE|c58876_g1	1371	A	C	2,4
HE|c84896_g1	372	A	G	3,3
HE|c42224_g1	99	A	C	83,70
HE|c42224_g1	125	A	G	120103
HE|c50497_g1	477	A	G	10,4
HE|c50497_g1	1417	A	C	66,42
HE|c50497_g1	2759	A	T	108,89
HE|c33683_g1	19	A	T	2,3
HE|c33683_g1	1009	A	T	139111
HE|c16238_g1	3	A	G	2,2
HE|c52725_g1	279	A	T	74,35
HE|c52725_g1	377	A	G	103,64
HE|c52725_g1	860	A	G	98,76
HE|c52725_g1	997	A	C	99,98
HE|c52725_g1	1262	A	G	144104
HE|c2056_g1	214	A	C	5,3
HE|c36559_g1	511	A	G	10,5
HE|c36559_g1	625	A	G	13,10
HE|c48955_g1	98	A	G	103,43
HE|c48955_g1	1617	A	G	119105
HE|c42858_g1	185	A	T	159,88
HE|c42858_g1	317	A	C	135101
HE|c42936_g1	708	A	G	122127
HE|c42936_g1	732	A	T	105145
HE|c48194_g1	25	A	G	0,4
HE|c48194_g1	897	A	G	3,4
HE|c22954_g1	264	A	C	4,6
HE|c23770_g1	462	A	G	2,3
HE|c34406_g1	245	A	T	2,3
HE|c42673_g1	320	A	C	33,21
HE|c28264_g1	125	A	T	17,10
HE|c54200_g1	44	A	G	4,3
HE|c53991_g1	429	A	G	24,16
HE|c53991_g1	840	A	C	9,11
HE|c53991_g1	1159	A	G	2,3
HE|c10933_g1	253	A	G	6,4
HE|c11394_g1	336	A	C	4,5
HE|c51703_g1	988	A	G	133,52
HE|c32527_g1	150	A	G	6,8
HE|c32431_g1	55	A	G	10,7
HE|c32431_g1	269	A	G	10,7
HE|c53850_g1	1972	A	T	19,9
HE|c53850_g1	3362	A	G	157,93
HE|c53850_g1	3404	A	G,T	45,62,141
HE|c53850_g1	4248	A	T	112137
HE|c48239_g1	2570	A	G	18,9
HE|c43212_g1	33	A	T	11,7
HE|c43212_g1	751	A	T	119,70
HE|c43212_g1	840	A	G	89,56
HE|c27730_g1	284	A	G	9,8
HE|c53684_g3	370	A	T	4,3
HE|c54339_g1	1688	A	G	78,69
HE|c54339_g1	1820	A	G	56,64
HE|c54339_g1	2735	A	G	97,50
HE|c54339_g1	3033	A	G	50,63
HE|c54339_g1	3048	A	G	51,61
HE|c54339_g1	3498	A	G	53,38
HE|c54339_g1	3764	A	G	64,70
HE|c54339_g1	3836	A	C	93,57
HE|c54339_g1	4035	A	T	47,34
HE|c40206_g1	346	A	G	39,18
HE|c54154_g1	143	A	T	30,45
HE|c54154_g1	216	A	T	57,66
HE|c54154_g1	590	A	C	88,40
HE|c54154_g1	2061	A	C	17,14
HE|c54154_g1	2129	A	C	15,18
HE|c34584_g1	63	A	T	4,3
HE|c28081_g1	206	A	T	36,28
HE|c53709_g1	1106	A	G	48,61
HE|c53709_g1	1996	A	C	46,26
HE|c17504_g1	138	A	G	2,3
HE|c96538_g1	230	A	C	0,2
HE|c38125_g1	311	A	C	30,12
HE|c52443_g1	483	A	T	36,17
HE|c52443_g1	2436	A	G	100,59
HE|c52443_g1	3026	A	G	4,6
HE|c30722_g1	264	A	G	4,3
HE|c50791_g1	425	A	G	26,14
HE|c4451_g1	166	A	C	3,3
HE|c53068_g3	374	A	T	3,2
HE|c62746_g1	4	A	G	0,2
HE|c44735_g1	79	A	C	3,2
HE|c44735_g1	216	A	G	9,5
HE|c44735_g1	273	A	T	7,4
HE|c44735_g1	380	A	G	10,4
HE|c44735_g1	417	A	G	11,4
HE|c44735_g1	516	A	G	5,7
HE|c44735_g1	672	A	G	12,7
HE|c15813_g1	495	A	C	3,3
HE|c50843_g2	64	A	C	8,8
HE|c31317_g1	421	A	G	20,17
HE|c109253_g1	143	A	G	6,5
HE|c53039_g2	615	A	G	132113
HE|c51780_g1	267	A	G	100,44
HE|c51780_g1	780	A	G	149,85
HE|c51780_g1	1531	A	G	166,84
HE|c6250_g1	16	A	C	51,34
HE|c46698_g1	1559	A	C	35103
HE|c46698_g1	1567	A	C	27102
HE|c46698_g1	1572	A	G	25103
HE|c46698_g1	1929	A	T	0,2
HE|c49416_g1	1458	A	G	53,27
HE|c49416_g1	1692	A	G	16,22
HE|c45372_g1	663	A	G	8,5
HE|c36222_g1	297	A	G	19145
HE|c54293_g1	2469	A	G	83,55
HE|c54293_g1	3537	A	G	93,36
HE|c54293_g1	3546	A	T	75,54
HE|c54293_g1	5207	A	G	72,44
HE|c54293_g1	5384	A	G	64,34
HE|c54293_g1	5549	A	C	49,22
HE|c54293_g1	5987	A	G	29,60
HE|c54293_g1	6712	A	T	146,79
HE|c54293_g1	6779	A	T	103,63
HE|c54293_g1	7329	A	T	32,34
HE|c21637_g1	216	A	G	4,3
HE|c121951_g1	2	A	G	3,4
HE|c48071_g1	674	A	G	8,8
HE|c48071_g1	726	A	G	9,8
HE|c48071_g1	1084	A	C	13,8
HE|c48071_g1	1256	A	G	12,6
HE|c48071_g1	1276	A	G	12,6
HE|c48071_g1	1440	A	G	5,11
HE|c48071_g1	1452	A	G	6,11
HE|c51675_g3	1465	A	G	117133
HE|c51675_g3	1613	A	T	105145
HE|c51675_g3	1992	A	C	153,97
HE|c51675_g3	2120	A	G	162,88
HE|c51675_g3	2150	A	C	158,91
HE|c51675_g3	2159	A	T	153,93
HE|c21963_g1	540	A	G	33,22
HE|c21963_g1	667	A	T	22,12
HE|c47972_g1	89	A	T	39,16
HE|c46717_g1	452	A	C	2,5
HE|c40806_g1	151	A	T	8,3
HE|c40806_g1	291	A	T	15,8
HE|c52854_g1	1490	A	T	131118
HE|c26819_g1	24	A	G	2,2
[truncated: 147,670 more rows]
