# Supplementary material for: Transcriptome Comparison Reveals the Adaptive Evolution of Two Contrasting Ecotypes of Zn/Cd Hyperaccumulator Sedum alfredii Hance
Source: Front Plant Sci. 2017 Apr 7;8:425. doi: 10.3389/fpls.2017.00425 (PMC5383727; doi:10.3389/fpls.2017.00425)
Supplement: Supplementary file 8 [file DataSheet2.XLSX]

## Sheet: NHE
geneid: SNP loci located gene; POS: SNP loci coordinate; REF: the base of the referenced sequence; ALT: the other base of that locus; NHE: the number of the reads according with that locus
geneid	POS	REF	ALT	NHE
NHE|c74877_g1	544	A	G	94,86
NHE|c74877_g1	818	A	G	86,82
NHE|c74877_g1	1054	A	T	69,43
NHE|c74877_g1	1535	A	T	144105
NHE|c74877_g1	1550	A	G	149100
NHE|c74877_g1	1676	A	G	90,83
NHE|c69218_g3	3	A	T	1,2
NHE|c192815_g1	1	A	T	0,2
NHE|c70184_g2	75	A	C	137113
NHE|c70184_g2	283	A	G	138112
NHE|c70184_g2	406	A	T	115134
NHE|c44827_g1	122	A	G	4,4
NHE|c229987_g1	67	A	G	2,3
NHE|c72475_g1	882	A	C	66,46
NHE|c72475_g1	1211	A	C	128,77
NHE|c44102_g1	78	A	T	2,3
NHE|c61367_g1	248	A	T	12,10
NHE|c61367_g1	266	A	T	12,10
NHE|c80822_g1	1075	A	G	17,16
NHE|c80822_g1	1708	A	G	113136
NHE|c80822_g1	2111	A	G	136114
NHE|c80822_g1	2306	A	C	163,87
NHE|c80822_g1	2483	A	G	131,84
NHE|c80822_g1	2832	A	C	1,5
NHE|c81097_g1	75	A	T	7,7
NHE|c81097_g1	114	A	C	11,9
NHE|c81097_g1	722	A	G	21,23
NHE|c81097_g1	849	A	G	8,27
NHE|c81097_g1	1065	A	C	7,8
NHE|c81097_g1	1373	A	G	9,10
NHE|c81097_g1	2634	A	C	24,20
NHE|c81097_g1	2992	A	G	13,14
NHE|c81097_g1	4075	A	T	7,5
NHE|c81097_g1	4341	A	C	20,8
NHE|c81097_g1	4468	A	G	20,14
NHE|c81097_g1	4590	A	T	12,23
NHE|c58042_g1	127	A	G	7,11
NHE|c46516_g1	257	A	T	5,4
NHE|c81591_g1	212	A	T	30,15
NHE|c81591_g1	243	A	T	35,16
NHE|c81591_g1	299	A	G	42,24
NHE|c81591_g1	454	A	C	44,34
NHE|c81591_g1	511	A	T	49,29
NHE|c81591_g1	1557	A	G	29,28
NHE|c81591_g1	1830	A	G	43,26
NHE|c81591_g1	2437	A	G	51,43
NHE|c81591_g1	2779	A	G	56,42
NHE|c81591_g1	3001	A	T	49,24
NHE|c66766_g1	492	A	G	22,26
NHE|c66766_g1	568	A	C	9,5
NHE|c72888_g1	515	A	G	113,65
NHE|c72888_g1	542	A	T	74112
NHE|c72888_g1	736	A	G	151,99
NHE|c72888_g1	908	A	G	144106
NHE|c72888_g1	944	A	T	137111
NHE|c72888_g1	1082	A	G	149101
NHE|c81423_g7	516	A	G	119130
NHE|c81423_g7	723	A	G	124123
NHE|c80452_g1	178	A	C	120,81
NHE|c80452_g1	2462	A	G	134105
NHE|c80452_g1	2537	A	G	143106
NHE|c80452_g1	2586	A	G	130103
NHE|c79509_g1	271	A	G	7,11
NHE|c79509_g1	391	A	G	19,8
NHE|c79509_g1	418	A	G	16,12
NHE|c79509_g1	583	A	G	10,7
NHE|c59728_g1	128	A	T	4,3
NHE|c78715_g1	4	A	G	0,2
NHE|c78715_g1	564	A	T	145102
NHE|c78715_g1	1287	A	G	12,24
NHE|c78715_g1	2260	A	T	14,8
NHE|c65112_g1	72	A	G	20,12
NHE|c53171_g1	298	A	G	7,4
NHE|c60097_g1	263	A	G	6,6
NHE|c36449_g1	230	A	G	3,2
NHE|c74732_g1	118	A	C	21,13
NHE|c74732_g1	365	A	G	40,35
NHE|c74732_g1	385	A	T	38,33
NHE|c74732_g1	496	A	C	38,34
NHE|c74732_g1	988	A	G	18,14
NHE|c74197_g1	394	A	C	6,6
NHE|c74197_g1	944	A	G	10,11
NHE|c70549_g1	782	A	G	6,7
NHE|c70549_g1	818	A	G	9,7
NHE|c70549_g1	829	A	G	8,6
NHE|c70549_g1	843	A	G	8,5
NHE|c70549_g1	1292	A	G	5,5
NHE|c55218_g1	193	A	T	5,3
NHE|c51766_g1	267	A	G	6,4
NHE|c81486_g3	269	A	T	4,7
NHE|c81871_g1	46	A	T	34,34
NHE|c81871_g1	770	A	G	115110
NHE|c81871_g1	2198	A	G	68,53
NHE|c81871_g1	2453	A	C	80,62
NHE|c81871_g1	2621	A	G	79,68
NHE|c81871_g1	3467	A	C	98,68
NHE|c80377_g1	130	A	G	9,9
NHE|c80377_g1	939	A	G	109,73
NHE|c80377_g1	1041	A	C	117,56
NHE|c80377_g1	1392	A	C	131117
NHE|c80377_g1	1675	A	G	131,82
NHE|c80377_g1	1694	A	C	138,82
NHE|c80377_g1	1702	A	C	135,81
NHE|c80377_g1	2790	A	C	15,12
NHE|c45383_g1	879	A	G	6,3
NHE|c75009_g1	867	A	C	117,77
NHE|c75009_g1	1189	A	G	34,24
NHE|c75009_g1	1336	A	C	33,20
NHE|c75009_g1	1379	A	C	30,22
NHE|c67970_g1	3	A	T	0,2
NHE|c67970_g1	518	A	G	24,15
NHE|c67970_g1	526	A	G	25,16
NHE|c63877_g1	361	A	G	12,7
NHE|c56900_g1	276	A	G	132110
NHE|c45340_g1	265	A	C	8,3
NHE|c81308_g1	996	A	G	14,7
NHE|c81308_g1	1458	A	G	7,12
NHE|c81308_g1	1966	A	T	13,5
NHE|c81308_g1	2673	A	C	17,9
NHE|c81308_g1	2700	A	C	16,8
NHE|c81308_g1	2742	A	G	17,11
NHE|c56456_g1	223	A	C	1,5
NHE|c23285_g1	131	A	G	3,3
NHE|c212505_g1	210	A	G	2,2
NHE|c80456_g1	349	A	T	9,5
NHE|c80456_g1	2704	A	G	31,32
NHE|c80456_g1	2908	A	G	38,18
NHE|c67442_g2	4	A	G	3,3
NHE|c64499_g2	376	A	C	9,7
NHE|c64499_g2	418	A	C	8,7
NHE|c64499_g2	853	A	G	8,5
NHE|c71631_g1	240	A	C	16,24
NHE|c71631_g1	325	A	G	34,28
NHE|c71631_g1	358	A	T	41,25
NHE|c24393_g1	69	A	G	3,2
NHE|c42481_g1	283	A	T	8,6
NHE|c63219_g1	481	A	C	4,5
NHE|c75111_g2	2	A	G	1,2
NHE|c75111_g2	281	A	G	11,9
NHE|c75111_g2	366	A	G	13,14
NHE|c28063_g1	52	A	C	4,4
NHE|c79370_g3	210	A	G	15,16
NHE|c74971_g2	492	A	T	14,9
NHE|c74971_g2	517	A	G	8,10
NHE|c74971_g2	540	A	G	13,7
NHE|c74971_g2	937	A	G	16,20
NHE|c74971_g2	1039	A	T	39,39
NHE|c75187_g1	1974	A	G	8,9
NHE|c75187_g1	2742	A	G	19,13
NHE|c79057_g1	586	A	G	38,36
NHE|c79057_g1	697	A	G	53,59
NHE|c79057_g1	955	A	G	69,43
NHE|c79057_g1	1021	A	G	105,65
NHE|c79057_g1	1030	A	G	104,67
NHE|c79057_g1	1417	A	C	65,50
NHE|c79057_g1	1651	A	C	61,70
NHE|c54012_g1	178	A	G	2,4
NHE|c54012_g1	279	A	C	5,5
NHE|c79928_g2	90	A	C	15,9
NHE|c79928_g2	1081	A	G	20,14
NHE|c79928_g2	1155	A	C	19,10
NHE|c79928_g2	1988	A	G	38,22
NHE|c79928_g2	2027	A	G	44,22
NHE|c79928_g2	2180	A	G	19,14
NHE|c79928_g2	2228	A	T	22,13
NHE|c79928_g2	2333	A	T	22,13
NHE|c76016_g1	144	A	G	11,13
NHE|c76016_g1	481	A	G	25,12
NHE|c76016_g1	619	A	T	23,12
NHE|c76016_g1	844	A	C	27,18
NHE|c76016_g1	1237	A	G	22,15
NHE|c61316_g1	257	A	G	24,28
NHE|c31509_g1	147	A	G	4,4
NHE|c26487_g1	75	A	C	3,3
NHE|c26487_g1	93	A	G	3,3
NHE|c65634_g1	341	A	G	61,63
NHE|c65634_g1	380	A	G	68,61
NHE|c75283_g1	555	A	G	61,54
NHE|c75283_g1	1041	A	G	52,40
NHE|c66719_g1	111	A	T	48,36
NHE|c20278_g1	172	A	G	2,3
NHE|c80569_g1	310	A	G	24,22
NHE|c80569_g1	804	A	G	13,15
NHE|c80569_g1	1022	A	T	8,9
NHE|c80569_g1	1102	A	T	9,7
NHE|c80569_g1	1417	A	G	17,13
NHE|c80569_g1	1507	A	G	19,23
NHE|c210523_g1	96	A	G	3,2
NHE|c78586_g2	158	A	G	55,34
NHE|c78586_g2	662	A	T	67,29
NHE|c78586_g2	686	A	G	60,48
NHE|c78586_g2	740	A	T	43,51
NHE|c78586_g2	1451	A	G	68,42
NHE|c78586_g2	1508	A	G	68,43
NHE|c78586_g2	1545	A	T	60,99
NHE|c78586_g2	1580	A	G	43,83
NHE|c39882_g1	108	A	G	4,4
NHE|c79403_g2	72	A	G	0,22
NHE|c62888_g1	386	A	G	14,12
NHE|c26514_g1	111	A	G	4,4
NHE|c4836_g1	403	A	G	2,4
NHE|c27229_g1	164	A	G	4,6
NHE|c82200_g1	33	A	T	3,2
NHE|c82200_g1	871	A	G	31,26
NHE|c82200_g1	1670	A	G	19,11
NHE|c82200_g1	2164	A	C	32,25
NHE|c82200_g1	2189	A	G	35,26
NHE|c82200_g1	2285	A	G	31,19
NHE|c82200_g1	2356	A	T	26,20
NHE|c82200_g1	2542	A	G	24,11
NHE|c81783_g3	475	A	T	114,90
NHE|c81783_g3	892	A	G	94,55
NHE|c72755_g1	240	A	T	54,44
NHE|c72755_g1	254	A	C	50,45
NHE|c72755_g1	286	A	T	53,59
NHE|c65909_g1	43	A	T	11,8
NHE|c81768_g1	8	A	G	2,3
NHE|c81768_g1	820	A	T	33,18
NHE|c81768_g1	1866	A	T	26,19
NHE|c81768_g1	3275	A	C	0,2
NHE|c72234_g1	410	A	G	165,83
NHE|c72234_g1	520	A	G	81,55
NHE|c77978_g1	912	A	G	52,28
NHE|c77978_g1	1482	A	G	16,12
NHE|c77978_g1	1575	A	G	19,19
NHE|c69184_g1	86	A	C	4,6
NHE|c69184_g1	107	A	G	7,7
NHE|c69184_g1	408	A	T	3,3
NHE|c82099_g1	561	A	C	133117
NHE|c82099_g1	1210	A	T	144106
NHE|c82099_g1	1447	A	T	129121
NHE|c82099_g1	1513	A	G	127,94
NHE|c82099_g1	1534	A	C	129119
NHE|c82099_g1	1738	A	T	128120
NHE|c82099_g1	1751	A	T	124125
NHE|c82099_g1	2071	A	G	151,98
NHE|c82099_g1	2149	A	G	120130
NHE|c67069_g1	363	A	G	19,18
NHE|c67069_g1	814	A	G	7,5
NHE|c48161_g1	250	A	G	44,25
NHE|c71575_g1	41	A	G	6,6
NHE|c71575_g1	603	A	G	12,9
NHE|c71575_g1	612	A	T	17,9
NHE|c71575_g1	633	A	T	14,10
NHE|c73990_g3	250	A	G	7,6
NHE|c49082_g1	676	A	G	35,18
NHE|c49297_g1	67	A	C	9,5
NHE|c214844_g1	872	A	G	6,6
NHE|c80670_g1	418	A	G	53,97
NHE|c80670_g1	1720	A	T	79,75
NHE|c80670_g1	2007	A	G	150,98
NHE|c80670_g1	2629	A	T	21,16
NHE|c80670_g1	2950	A	G	17,10
NHE|c80670_g1	3202	A	T	6,5
NHE|c80670_g1	3379	A	G	10,8
NHE|c80670_g1	3472	A	G	14,12
NHE|c81322_g1	1605	A	G	17,11
NHE|c81322_g1	2166	A	G	10,6
NHE|c81322_g1	2202	A	C	12,7
NHE|c81322_g1	2457	A	G	28,14
NHE|c81322_g1	2469	A	G	20,21
NHE|c56510_g1	287	A	G	4,3
NHE|c56510_g1	486	A	G	6,5
NHE|c82332_g1	872	A	G	44,34
NHE|c82332_g1	1621	A	C	49,32
NHE|c82332_g1	2599	A	T	37,28
NHE|c82332_g1	2719	A	T	32,34
NHE|c82332_g1	2857	A	T	56,30
NHE|c59272_g1	195	A	T	25,18
NHE|c63129_g1	443	A	G	162,87
NHE|c174489_g1	2	A	G	0,2
NHE|c69959_g1	472	A	C	11,9
NHE|c80946_g2	709	A	T	27,20
NHE|c85083_g1	4	A	T	0,2
NHE|c52431_g1	577	A	G	3,2
NHE|c40428_g1	102	A	G	2,2
NHE|c198069_g1	197	A	T	5,3
NHE|c38639_g1	110	A	G	4,3
NHE|c50733_g1	43	A	T	3,2
NHE|c218974_g1	931	A	G	4,2
NHE|c77363_g1	631	A	T	1,2
NHE|c76385_g1	456	A	T	29,16
NHE|c71416_g1	454	A	G	12,14
NHE|c71416_g1	504	A	G	14,14
NHE|c71416_g1	558	A	G	18,15
NHE|c42228_g2	508	A	G	0,23
NHE|c56255_g1	230	A	T	7,5
NHE|c60214_g1	136	A	G	3,14
NHE|c110117_g1	171	A	C	2,2
NHE|c67487_g1	177	A	G	13,24
NHE|c78966_g1	301	A	T	145103
NHE|c78966_g1	445	A	G	138111
NHE|c78966_g1	1259	A	G	104144
NHE|c64266_g1	126	A	G	8,8
NHE|c45209_g1	82	A	C	3,4
NHE|c82250_g1	1137	A	G	7,5
NHE|c82250_g1	1160	A	G	4,4
NHE|c82250_g1	2267	A	C	4,2
NHE|c82250_g1	2292	A	C	8,3
NHE|c79780_g1	522	A	C	55,39
NHE|c79780_g1	1574	A	G	14,17
NHE|c79780_g1	2053	A	T	40,20
NHE|c14347_g1	440	A	C	6,4
NHE|c77925_g1	136	A	T	48,37
NHE|c55707_g1	222	A	T	8,6
NHE|c83025_g2	509	A	C	0,3
NHE|c65814_g1	288	A	G	8,6
NHE|c65814_g1	864	A	G	5,5
NHE|c65814_g1	1011	A	G	7,4
NHE|c78371_g1	387	A	C	44,58
NHE|c78371_g1	821	A	C	33,21
NHE|c78371_g1	947	A	G	40,35
NHE|c56758_g1	123	A	C	11,8
NHE|c56758_g1	192	A	G	14,11
NHE|c56758_g1	219	A	G	12,11
NHE|c72623_g1	857	A	T	24,12
NHE|c72623_g1	927	A	G	35,14
NHE|c14635_g1	258	A	T	3,3
NHE|c75700_g1	134	A	G	13,15
NHE|c75700_g1	876	A	C	5,8
NHE|c78627_g1	477	A	G	27,23
NHE|c78627_g1	531	A	G	37,28
NHE|c78627_g1	568	A	C	29,24
NHE|c78627_g1	610	A	G	38,32
NHE|c78627_g1	631	A	T	34,30
NHE|c78627_g1	832	A	C	28,14
NHE|c78627_g1	1052	A	G	40,26
NHE|c78627_g1	1117	A	G	36,24
NHE|c81523_g4	331	A	T	81,63
NHE|c81523_g4	869	A	T	131119
NHE|c77073_g1	55	A	C	19,11
NHE|c77073_g1	214	A	G	38,25
NHE|c77073_g1	505	A	G	26,31
NHE|c77073_g1	658	A	G	46,44
NHE|c77073_g1	784	A	G	44,28
NHE|c77073_g1	1351	A	T	43,30
NHE|c51726_g1	272	A	C	4,3
NHE|c75727_g1	1257	A	G	7,11
NHE|c75727_g1	1329	A	C	7,8
NHE|c75727_g1	1692	A	T	24,17
NHE|c75727_g1	1747	A	G	26,19
NHE|c75727_g1	2361	A	T	22,12
NHE|c75727_g1	2517	A	T	17,7
NHE|c75727_g1	2607	A	G	8,7
NHE|c62998_g1	53	A	G	7,6
NHE|c19088_g1	42	A	T	2,2
NHE|c76752_g1	86	A	G	11,7
NHE|c76752_g1	141	A	T	38,27
NHE|c76752_g1	153	A	G	41,27
NHE|c76752_g1	497	A	G	100110
NHE|c76752_g1	584	A	G	89106
NHE|c76752_g1	1031	A	G	77,59
NHE|c76752_g1	1336	A	C	130120
NHE|c82593_g1	102	A	G	70,46
NHE|c82593_g1	250	A	G	61,51
NHE|c82593_g1	529	A	G	77,56
NHE|c82593_g1	2313	A	G	72,61
NHE|c82593_g1	2425	A	C	90,81
NHE|c82593_g1	2524	A	T	124125
NHE|c82593_g1	2633	A	G	117,92
NHE|c82593_g1	2661	A	C	105,76
NHE|c82593_g1	3112	A	G	85,92
NHE|c13658_g1	64	A	T	10,8
NHE|c77998_g2	140	A	G	149100
NHE|c77998_g2	333	A	G	171,78
NHE|c77998_g2	568	A	G	167,81
NHE|c77998_g2	736	A	G	173,77
NHE|c77998_g2	883	A	G	159,90
NHE|c77998_g2	976	A	G	155,94
NHE|c53582_g1	112	A	C	7,7
NHE|c79838_g1	172	A	G	19,15
NHE|c79838_g1	418	A	G	41,50
NHE|c79838_g1	533	A	G	35,20
NHE|c79838_g1	574	A	C	39,18
NHE|c79838_g1	948	A	G	28,18
NHE|c79838_g1	961	A	G	29,20
NHE|c79838_g1	1066	A	T	9,10
NHE|c79838_g1	1774	A	T	56,43
NHE|c52955_g1	191	A	G	3,5
NHE|c40144_g1	799	A	G	9,7
NHE|c79482_g1	45	A	G	4,2
NHE|c79482_g1	645	A	T	33,16
NHE|c82555_g1	1302	A	G	78,51
NHE|c82555_g1	2068	A	C	43,58
NHE|c82555_g1	2117	A	G	50,48
NHE|c82555_g1	2155	A	G	47,49
NHE|c82555_g1	2442	A	G	56,50
NHE|c69805_g1	640	A	G	70,70
NHE|c31733_g1	56	A	T	1,2
NHE|c31733_g1	141	A	G	3,2
NHE|c70395_g1	141	A	G	41,24
NHE|c59861_g1	372	A	C	48,40
NHE|c73870_g1	307	A	G	20,20
NHE|c73870_g1	362	A	G	20,13
NHE|c73870_g1	385	A	T	21,13
NHE|c73870_g1	400	A	G	17,15
NHE|c73870_g1	736	A	G	25,18
NHE|c30603_g1	142	A	G	3,3
NHE|c75824_g1	319	A	G	44,21
NHE|c75824_g1	646	A	G	52,42
NHE|c127312_g1	32	A	G	1,3
NHE|c80972_g2	25	A	T	7,3
NHE|c80972_g2	1392	A	G	82,71
NHE|c80972_g2	2405	A	T	63,37
NHE|c72697_g2	46	A	G	19,13
NHE|c72697_g2	133	A	C	47,33
NHE|c72697_g2	646	A	G	37,52
NHE|c72697_g2	662	A	G	39,49
NHE|c72697_g2	673	A	C	39,51
NHE|c72697_g2	691	A	G	42,54
NHE|c72697_g2	931	A	T	61,61
NHE|c52365_g1	203	A	C	5,3
NHE|c44489_g1	247	A	G	3,3
NHE|c44489_g1	259	A	G	3,3
NHE|c80586_g1	1297	A	G	7,21
NHE|c80586_g1	1323	A	G	7,15
NHE|c80586_g1	2645	A	C	125,88
NHE|c80586_g1	2792	A	C	122,80
NHE|c80586_g1	2874	A	C	87,58
NHE|c80586_g1	2928	A	G	65,34
NHE|c79270_g1	2403	A	T	20,13
NHE|c79270_g1	2450	A	T	15,14
NHE|c79270_g1	2757	A	T	96,61
NHE|c79270_g1	2792	A	G	124,86
NHE|c79270_g1	2855	A	G	119107
NHE|c79270_g1	2930	A	G	147102
NHE|c75034_g1	510	A	G	46,45
NHE|c75034_g1	1662	A	T	29,15
NHE|c75034_g1	1953	A	C	24,27
NHE|c79567_g1	33	A	T	10,5
NHE|c79567_g1	599	A	C	63,50
NHE|c79567_g1	1041	A	G	92,60
NHE|c79567_g1	1227	A	C	61105
NHE|c59302_g1	169	A	G	4,3
NHE|c81632_g1	10	A	G	2,2
NHE|c81632_g1	62	A	G	74,71
NHE|c81632_g1	371	A	G	142,76
NHE|c81632_g1	607	A	G	120128
NHE|c81632_g1	2334	A	G	144106
NHE|c81632_g1	2488	A	G	134116
NHE|c81632_g1	2560	A	T	141105
NHE|c81632_g1	3544	A	G	127122
NHE|c81632_g1	3637	A	G	145104
NHE|c81632_g1	3726	A	T	125124
NHE|c65723_g1	16	A	T	6,3
NHE|c65723_g1	309	A	G	112138
NHE|c49659_g1	148	A	G	9,6
NHE|c37139_g1	341	A	G	3,2
NHE|c37139_g1	416	A	G	5,3
NHE|c74226_g1	1354	A	C	81,80
NHE|c74226_g1	1433	A	G	84,77
NHE|c74226_g1	1744	A	G	59,42
NHE|c74226_g1	1960	A	C	12,9
NHE|c41615_g1	56	A	T	6,4
NHE|c81151_g2	467	A	G	101,82
NHE|c81151_g2	473	A	T	101,81
NHE|c79145_g1	202	A	G	140109
NHE|c79145_g1	226	A	C	136113
NHE|c79145_g1	559	A	T	154,95
NHE|c79145_g1	1063	A	G	123123
NHE|c79145_g1	1465	A	C	132118
NHE|c46778_g1	475	A	G	3,3
NHE|c46778_g1	577	A	C	1,2
NHE|c79866_g3	2068	A	G	20,9
NHE|c79866_g3	2305	A	G	5,8
NHE|c79310_g5	629	A	G	69,29
NHE|c52309_g1	154	A	G	4,4
NHE|c75397_g1	739	A	G	96,65
NHE|c75397_g1	1571	A	G	90,78
NHE|c75397_g1	2329	A	G	145105
NHE|c75397_g1	2675	A	G	120130
NHE|c75397_g1	2798	A	C	132118
NHE|c75397_g1	2810	A	G	119131
NHE|c75397_g1	3203	A	T	122108
NHE|c76717_g1	903	A	G	101108
NHE|c76717_g1	1461	A	T	70,55
NHE|c76717_g1	1666	A	G	51,35
NHE|c81005_g1	1638	A	G	14,5
NHE|c81005_g1	1824	A	G	13,12
NHE|c81005_g1	2202	A	G	11,5
NHE|c81005_g1	2382	A	G	10,8
NHE|c81005_g1	2514	A	T	9,12
NHE|c12480_g1	361	A	G	17,15
NHE|c77799_g1	661	A	T	92,52
NHE|c77799_g1	1594	A	G	98,48
NHE|c68823_g1	163	A	T	56,41
NHE|c82702_g2	160	A	C	40,23
NHE|c82702_g2	884	A	G	65,52
NHE|c82702_g2	969	A	T	46,35
NHE|c82702_g2	1700	A	G	70,49
NHE|c82702_g2	2054	A	G	25,36
NHE|c82702_g2	2362	A	C	73,37
NHE|c82702_g2	2585	A	G	88,74
NHE|c82702_g2	3176	A	T	57,49
NHE|c82702_g2	3234	A	C	40,43
NHE|c82743_g3	272	A	T	87,80
NHE|c82743_g3	940	A	G	58,51
NHE|c82743_g3	1445	A	C	60,67
NHE|c82743_g3	1634	A	G	74,50
NHE|c82743_g3	1973	A	C	114,97
NHE|c82743_g3	2313	A	G	45,39
NHE|c62812_g1	35	A	C	4,2
NHE|c73913_g1	86	A	C	39,39
NHE|c73913_g1	257	A	T	47,42
NHE|c55583_g1	400	A	C	4,4
NHE|c81757_g3	422	A	T	23,21
NHE|c81757_g3	684	A	G	34,26
NHE|c81757_g3	1862	A	T	8,7
NHE|c81757_g3	2369	A	G	7,6
NHE|c81757_g3	3047	A	G	5,5
NHE|c81757_g3	3077	A	G	4,3
NHE|c81757_g3	3170	A	C	6,3
NHE|c81757_g3	3438	A	T	12,12
NHE|c60167_g1	90	A	C	14,16
NHE|c71957_g1	1475	A	G	6,5
NHE|c32170_g1	207	A	C	2,4
NHE|c80577_g1	1909	A	G	31,22
NHE|c80577_g1	2425	A	G	53,53
NHE|c80577_g1	2494	A	G	52,29
NHE|c79790_g1	17	A	G	4,4
NHE|c79790_g1	76	A	G	12,11
NHE|c56395_g1	153	A	G	7,3
NHE|c67465_g1	66	A	G	1,4
NHE|c67465_g1	151	A	G	5,4
NHE|c67465_g1	234	A	G	5,5
NHE|c67465_g1	507	A	T	7,5
NHE|c79871_g1	1192	A	T	18,11
NHE|c79871_g1	1263	A	G	18,12
NHE|c46385_g2	379	A	C	3,3
NHE|c81531_g2	595	A	G	48,33
NHE|c81531_g2	649	A	G	66,43
NHE|c81531_g2	742	A	G	45,30
NHE|c81531_g2	1108	A	T	48,44
NHE|c81531_g2	1444	A	T	59,40
NHE|c81531_g2	1689	A	C	34,40
NHE|c32539_g1	198	A	G	2,8
NHE|c222543_g1	2	A	G	0,2
NHE|c71673_g3	308	A	G	27,13
NHE|c69255_g1	5	A	C	2,4
NHE|c69255_g1	391	A	G	57,56
NHE|c76410_g4	283	A	G	45,26
NHE|c78660_g1	260	A	G	98,89
NHE|c78660_g1	774	A	G	107143
NHE|c78660_g1	849	A	G	107143
NHE|c78660_g1	861	A	C	177,72
NHE|c78660_g1	954	A	T	115135
NHE|c78660_g1	1662	A	C	119129
NHE|c78660_g1	1693	A	G	121129
NHE|c61859_g1	394	A	C	12,8
NHE|c61859_g1	567	A	T	5,4
NHE|c83403_g1	122	A	G	7,5
NHE|c79321_g2	1068	A	T	135115
NHE|c79321_g2	1183	A	C	121126
NHE|c79321_g2	1264	A	C	69,56
NHE|c79321_g2	2176	A	G	41,43
NHE|c79321_g2	2407	A	T	39,29
NHE|c79321_g2	2843	A	C	36,31
NHE|c74657_g1	915	A	G	12,4
NHE|c74657_g1	1059	A	G	10,10
NHE|c74657_g1	1065	A	G	10,9
NHE|c74657_g1	1197	A	C	6,9
NHE|c74657_g1	1245	A	G	8,10
NHE|c79758_g1	1485	A	G	27,23
NHE|c79758_g1	2626	A	G	12,13
NHE|c79758_g1	2676	A	C	11,9
NHE|c32380_g1	193	A	G	3,2
NHE|c32380_g1	206	A	T	3,2
NHE|c82546_g2	102	A	C	130120
NHE|c83035_g1	1452	A	G	21,12
NHE|c83035_g1	2528	A	G	20,32
NHE|c83035_g1	2996	A	T	44,29
NHE|c83035_g1	5507	A	G	62,37
NHE|c83035_g1	5729	A	T	53,49
NHE|c83035_g1	5819	A	G	49,23
NHE|c83035_g1	6618	A	C	63,35
NHE|c83035_g1	6728	A	G	51,39
NHE|c83035_g1	6977	A	G	68,61
NHE|c83035_g1	7325	A	G	2,2
NHE|c40793_g1	336	A	G	9,5
NHE|c40793_g1	679	A	T	4,3
NHE|c54032_g1	1102	A	G	148102
NHE|c54032_g1	1207	A	T	153,97
NHE|c79061_g2	1506	A	G	88,88
NHE|c79061_g2	1533	A	G	104,98
NHE|c79061_g2	1602	A	G	136114
NHE|c79061_g2	1638	A	G	127122
NHE|c79061_g2	1807	A	T	55,33
NHE|c67177_g1	104	A	G	2,2
NHE|c67177_g1	189	A	C	4,2
NHE|c67177_g1	254	A	G	8,6
NHE|c81684_g1	405	A	G	130,97
NHE|c81684_g1	800	A	G	85,94
NHE|c81684_g1	1348	A	G	83,78
NHE|c81684_g1	2365	A	C	79,42
NHE|c81684_g1	2820	A	C	114102
NHE|c81684_g1	3663	A	G	130,98
NHE|c81684_g1	3897	A	C	92,97
NHE|c81684_g1	3912	A	G	95,93
NHE|c81684_g1	4026	A	G	162,86
NHE|c81684_g1	4083	A	G	173,77
NHE|c81684_g1	4128	A	G	153,89
NHE|c35242_g1	211	A	G	16,15
NHE|c68564_g1	391	A	T	4,4
NHE|c68564_g1	695	A	T	5,4
NHE|c68564_g1	891	A	C	7,7
NHE|c50053_g1	91	A	G	9,9
NHE|c59255_g1	1930	A	G	15,13
NHE|c62341_g1	120	A	G	8,5
NHE|c62341_g1	138	A	C	9,8
NHE|c62341_g1	170	A	G	12,9
NHE|c62341_g1	192	A	C	10,7
NHE|c36672_g1	165	A	T	4,3
NHE|c69283_g1	115	A	G	97,62
NHE|c69283_g1	399	A	G	73,50
NHE|c45358_g1	270	A	G	4,5
NHE|c69867_g2	1038	A	G	11,5
NHE|c80451_g2	1953	A	G	41113
NHE|c80451_g2	1974	A	G	41131
NHE|c80451_g2	2245	A	G	104,80
NHE|c80451_g2	2385	A	G	123108
NHE|c80451_g2	2469	A	G	117105
NHE|c80451_g2	3090	A	G	105,95
NHE|c80451_g2	3277	A	G	146104
NHE|c82383_g3	164	A	C	5,3
NHE|c73906_g1	954	A	G	114,75
NHE|c66812_g1	595	A	G	6,3
NHE|c77692_g2	718	A	C	134116
NHE|c77692_g2	775	A	G	128121
NHE|c190860_g1	115	A	T	3,2
NHE|c77650_g1	332	A	T	43,27
NHE|c77650_g1	487	A	G	92,64
NHE|c69281_g1	520	A	G	67,43
NHE|c69281_g1	526	A	G	72,51
NHE|c72787_g1	362	A	C	13,9
NHE|c72154_g1	356	A	G	163,87
NHE|c72154_g1	389	A	G	161,85
NHE|c72154_g1	397	A	C	160,89
NHE|c72154_g1	530	A	G	119,84
NHE|c72154_g1	539	A	G	122,91
NHE|c72154_g1	809	A	T	151,88
NHE|c72154_g1	1463	A	T	55,31
NHE|c41183_g1	271	A	T	5,4
NHE|c21889_g1	291	A	G	3,2
NHE|c78358_g1	900	A	G	173,77
NHE|c73565_g1	305	A	G	10,8
NHE|c73565_g1	368	A	G	9,7
NHE|c58308_g1	226	A	C	88,60
NHE|c58308_g1	234	A	G	86,52
NHE|c67902_g1	292	A	C	6,10
NHE|c67902_g1	331	A	G	7,14
NHE|c41593_g1	100	A	G	5,7
NHE|c80556_g1	1176	A	G	61,69
NHE|c80556_g1	1259	A	C	33,64
NHE|c80556_g1	2099	A	T	141109
NHE|c80556_g1	2114	A	T	151,99
NHE|c80556_g1	2602	A	G	160,90
NHE|c50362_g1	197	A	T	4,2
NHE|c50362_g1	372	A	T	4,2
NHE|c72667_g1	650	A	C	12,12
NHE|c49764_g1	214	A	G	22,83
NHE|c49764_g1	237	A	G	21,70
NHE|c64496_g1	21	A	T	3,2
NHE|c64496_g1	675	A	G	141108
NHE|c60426_g1	50	A	T	21,17
NHE|c60426_g1	80	A	C	32,28
NHE|c194961_g1	183	A	G	3,4
NHE|c66851_g1	88	A	G	6,7
NHE|c69672_g1	442	A	G	20,13
NHE|c82700_g6	2	A	T	2,3
NHE|c138734_g1	246	A	G	2,2
NHE|c94084_g1	72	A	C	2,2
NHE|c68143_g1	150	A	C	138109
NHE|c68143_g1	1013	A	G	130120
NHE|c68143_g1	1073	A	T	139110
NHE|c68143_g1	1118	A	G	150,99
NHE|c68143_g1	1163	A	G	136112
NHE|c68143_g1	1401	A	G	115134
NHE|c68143_g1	1500	A	G	81165
NHE|c76424_g1	58	A	G	8,12
NHE|c65169_g1	215	A	G	6,3
NHE|c65169_g1	317	A	T	5,7
NHE|c65169_g1	392	A	G	9,4
NHE|c78103_g1	346	A	C	28,22
NHE|c78103_g1	370	A	G	20,13
NHE|c78103_g1	944	A	G	21,10
NHE|c78103_g1	1072	A	C	44,20
NHE|c78103_g1	1311	A	C	17,18
NHE|c77138_g1	11	A	G	9,4
NHE|c77138_g1	824	A	G	105144
NHE|c77138_g1	1660	A	T	7,8
NHE|c77138_g1	2013	A	T	58,32
NHE|c77138_g1	2484	A	G	58,51
NHE|c77138_g1	2897	A	G	16,10
NHE|c39712_g1	283	A	G	4,2
NHE|c80523_g1	62	A	T	78,40
NHE|c57219_g1	886	A	T	4,4
NHE|c57219_g1	1006	A	T	1,2
NHE|c70465_g1	569	A	G	11,5
NHE|c79092_g1	333	A	T	7,5
NHE|c79092_g1	1451	A	G	24,21
NHE|c79092_g1	1581	A	T	17,14
NHE|c69602_g1	415	A	T	143106
NHE|c69602_g1	767	A	T	138107
NHE|c78925_g1	106	A	G	33,26
NHE|c78925_g1	115	A	T	34,27
NHE|c78925_g1	794	A	T	93,50
NHE|c78925_g1	878	A	T	116,62
NHE|c78925_g1	992	A	C	91,61
NHE|c78925_g1	1148	A	G	68,46
NHE|c1637_g1	78	A	C	4,2
NHE|c38584_g1	272	A	G	5,4
NHE|c75004_g4	295	A	G	177,73
NHE|c68390_g2	3	A	C	1,2
NHE|c68390_g2	92	A	T	18,12
NHE|c70117_g1	122	A	G	78,60
NHE|c70117_g1	779	A	G	128121
NHE|c70117_g1	937	A	T	133117
NHE|c76753_g1	526	A	T	23,12
NHE|c76753_g1	620	A	G	32,13
NHE|c76753_g1	962	A	G	37,38
NHE|c76753_g1	1148	A	T	25,24
NHE|c76753_g1	1175	A	T	27,17
NHE|c61427_g1	312	A	G	2,2
NHE|c68246_g1	655	A	G	35,19
NHE|c9531_g1	107	A	T	5,4
NHE|c139908_g1	200	A	G	3,3
NHE|c81424_g1	44	A	G	19,12
NHE|c81424_g1	90	A	G	46,26
NHE|c81424_g1	126	A	C	61,35
NHE|c81424_g1	526	A	T	78,44
NHE|c81424_g1	564	A	T	85,51
NHE|c81424_g1	570	A	G	87,51
NHE|c81424_g1	705	A	G	92,61
NHE|c81424_g1	1195	A	G	35,35
NHE|c81424_g1	1889	A	C	42,36
NHE|c81424_g1	2025	A	G	46,45
NHE|c81424_g1	2341	A	C	52,38
NHE|c81424_g1	2650	A	T	21,9
NHE|c70889_g1	572	A	G	13,10
NHE|c75597_g3	675	A	T	20,21
NHE|c75597_g3	945	A	G	14,13
NHE|c71743_g1	781	A	T	19,10
NHE|c71743_g1	809	A	G	14,11
NHE|c82604_g1	1118	A	C	56,67
NHE|c82604_g1	1162	A	G	45,62
NHE|c82604_g1	1178	A	T	42,59
NHE|c82604_g1	1761	A	G	38,45
NHE|c82604_g1	2212	A	G	48,44
NHE|c82604_g1	2299	A	G	62,56
NHE|c82604_g1	2472	A	C	31,25
NHE|c82604_g1	3084	A	G	84,84
NHE|c73011_g1	248	A	T	97,78
NHE|c73011_g1	681	A	G	45,39
NHE|c218394_g1	530	A	C	1,2
NHE|c63224_g1	382	A	G	5,5
NHE|c80915_g1	305	A	T	11,8
NHE|c80915_g1	6150	A	C	55,29
NHE|c80915_g1	6223	A	G	59,29
NHE|c80915_g1	6580	A	G	96,60
NHE|c80915_g1	6625	A	T	76,49
NHE|c80915_g1	6757	A	T	100,82
NHE|c80915_g1	6969	A	G	110,58
NHE|c80915_g1	6975	A	C	104,59
NHE|c80915_g1	7114	A	G	100,60
NHE|c80915_g1	7522	A	T	18,11
NHE|c68360_g1	347	A	G	139111
NHE|c143198_g1	323	A	C	4,2
NHE|c76711_g2	433	A	G	29,19
NHE|c76711_g2	556	A	G	19,16
NHE|c76711_g2	577	A	T	24,17
NHE|c76711_g2	634	A	G	29,16
NHE|c76711_g2	1562	A	G	17,11
NHE|c78292_g1	1125	A	C	27,10
NHE|c61688_g1	232	A	G	11,7
NHE|c67120_g2	332	A	C	3,3
NHE|c76157_g1	302	A	T	39,28
NHE|c76157_g1	422	A	G	147103
NHE|c76157_g1	492	A	G	136100
NHE|c76157_g1	1247	A	G	58,50
NHE|c76157_g1	1655	A	G	139110
NHE|c76157_g1	1676	A	T	117,93
NHE|c56894_g1	331	A	G	19,17
NHE|c74770_g1	215	A	G	31,22
NHE|c74770_g1	266	A	T	25,25
NHE|c74770_g1	1006	A	G	39,47
NHE|c55573_g1	114	A	C	14,10
NHE|c55573_g1	145	A	C	10,10
NHE|c70719_g3	28	A	G	5,5
NHE|c75857_g1	126	A	T	53,27
NHE|c75857_g1	313	A	C	139109
NHE|c75857_g1	486	A	C	154,94
NHE|c75857_g1	525	A	G	141108
NHE|c75857_g1	871	A	C	139110
NHE|c75857_g1	1531	A	G	150100
NHE|c75857_g1	1536	A	T	144104
NHE|c75857_g1	1624	A	G	132115
NHE|c75857_g1	1750	A	G	134116
NHE|c68195_g1	274	A	G	20,11
NHE|c68195_g1	410	A	C	21,27
NHE|c68195_g1	647	A	T	23,28
NHE|c81862_g3	1861	A	C	19,36
NHE|c81862_g3	2008	A	C	11,6
NHE|c75873_g1	290	A	C	160,77
NHE|c75873_g1	371	A	G	127123
NHE|c75873_g1	1094	A	C	140107
NHE|c75873_g1	1226	A	G	148101
NHE|c75873_g1	1235	A	C	133,94
NHE|c75873_g1	1595	A	G	157,90
NHE|c75873_g1	1826	A	C	151,98
NHE|c93151_g1	3	A	T	0,2
NHE|c66192_g2	366	A	T	134116
NHE|c66192_g2	447	A	T	102109
NHE|c66192_g2	495	A	G	25,41
NHE|c70722_g1	245	A	G	126120
NHE|c70722_g1	660	A	T	131118
NHE|c70722_g1	719	A	G	152,97
NHE|c70722_g1	872	A	C	159,91
NHE|c61137_g1	1022	A	C	12,6
NHE|c72124_g1	448	A	T	97,96
NHE|c72124_g1	1033	A	C	114118
NHE|c208342_g1	173	A	G	4,3
NHE|c80808_g2	172	A	G	57,57
NHE|c80808_g2	1958	A	T	96,67
NHE|c80808_g2	2101	A	G	83,73
NHE|c80808_g2	2125	A	G	87,74
NHE|c80808_g2	2278	A	G	116,93
NHE|c80808_g2	3558	A	T	78,75
NHE|c88642_g1	364	A	C	2,3
NHE|c78658_g1	229	A	G	77,62
NHE|c78658_g1	534	A	G	104,90
NHE|c78658_g1	540	A	T	124,79
NHE|c78658_g1	639	A	C	106144
NHE|c78658_g1	644	A	G	124125
NHE|c77158_g3	628	A	G	30,30
NHE|c77158_g3	1356	A	C	121128
NHE|c77158_g3	3640	A	C	119130
NHE|c77158_g3	4104	A	G	32,20
NHE|c72531_g1	537	A	G	22,15
NHE|c64802_g1	232	A	G	25,39
NHE|c230452_g1	227	A	G	0,2
NHE|c72599_g1	497	A	T	105,51
NHE|c72599_g1	733	A	G	122127
NHE|c72599_g1	811	A	T	133116
NHE|c70826_g2	185	A	G	161,88
NHE|c78784_g1	210	A	G	7,10
NHE|c78784_g1	225	A	T	9,17
NHE|c78784_g1	237	A	G	13,19
NHE|c78784_g1	253	A	G	18,22
NHE|c78784_g1	272	A	T	24,22
NHE|c78784_g1	285	A	C	26,24
NHE|c37017_g1	209	A	C	0,3
NHE|c65823_g1	179	A	T	7,8
NHE|c81129_g3	445	A	G	24,18
NHE|c81129_g3	508	A	G	24,13
NHE|c81129_g3	742	A	T	14,13
NHE|c166642_g1	69	A	T	3,2
NHE|c166642_g1	136	A	G	2,2
NHE|c69825_g8	208	A	G	12,24
NHE|c69825_g8	223	A	G	10,27
NHE|c69825_g8	244	A	G	16,17
NHE|c74632_g1	343	A	C	52,41
NHE|c74632_g1	648	A	C	84,59
NHE|c74632_g1	801	A	C	81,66
NHE|c232348_g1	78	A	G	3,2
NHE|c51346_g1	108	A	G	4,3
NHE|c163415_g1	113	A	G	8,4
NHE|c104731_g1	2	A	T	0,2
NHE|c72197_g1	493	A	T	154,96
NHE|c72197_g1	850	A	G	148102
NHE|c61694_g1	309	A	G	129121
NHE|c61694_g1	333	A	G	131117
NHE|c67057_g1	146	A	T	32,40
NHE|c67057_g1	252	A	G	40,25
NHE|c93661_g1	284	A	G	1,2
NHE|c74076_g1	6	A	C	1,3
NHE|c81432_g1	630	A	T	135114
NHE|c81432_g1	668	A	C	137109
NHE|c81432_g1	768	A	G	150100
NHE|c81432_g1	1311	A	T	72152
NHE|c53471_g1	93	A	G	2,4
NHE|c53471_g1	291	A	G	5,3
NHE|c53471_g1	324	A	G	3,4
NHE|c82696_g1	215	A	C	10,33
NHE|c82696_g1	230	A	C	20,37
NHE|c82696_g1	372	A	G	36,33
NHE|c82696_g1	433	A	G	23,34
NHE|c82696_g1	1269	A	C	54,40
NHE|c82696_g1	1453	A	C	43,32
NHE|c82696_g1	2325	A	C	30,24
NHE|c82696_g1	2468	A	C	36,50
NHE|c82696_g1	2529	A	G	58,53
NHE|c82696_g1	2617	A	G	105,89
NHE|c82696_g1	2810	A	G	74,42
NHE|c82696_g1	2906	A	C	36,23
NHE|c82696_g1	3320	A	T	53,35
NHE|c39201_g1	760	A	G	7,6
NHE|c75901_g1	181	A	G	83,53
NHE|c80632_g2	596	A	T	6,6
NHE|c80632_g2	929	A	G	15,9
NHE|c80632_g2	1469	A	G	5,11
NHE|c80632_g2	1685	A	G	16,20
NHE|c55574_g1	232	A	T	76,73
NHE|c60098_g1	157	A	C	24,16
NHE|c65279_g1	261	A	G	122127
NHE|c64764_g1	273	A	C	34,20
NHE|c64764_g1	487	A	G	47,36
NHE|c64764_g1	586	A	C	31,35
NHE|c64764_g1	614	A	G	24,31
NHE|c42019_g1	352	A	T	2,2
NHE|c55175_g1	133	A	G	5,4
NHE|c72218_g2	33	A	G	1,3
NHE|c72218_g2	51	A	T	2,4
NHE|c172703_g1	9	A	G	1,2
NHE|c36879_g1	146	A	T	9,6
NHE|c63636_g1	3	A	T	2,3
NHE|c63636_g1	192	A	T	10,5
NHE|c63636_g1	204	A	T	7,7
NHE|c31566_g1	197	A	G	12,6
NHE|c31566_g1	215	A	G	10,4
NHE|c81726_g1	287	A	C	32,25
NHE|c81726_g1	399	A	G	15,12
NHE|c81726_g1	952	A	G	33,25
NHE|c81726_g1	1012	A	G	18,29
NHE|c81726_g1	1035	A	T	19,32
NHE|c81726_g1	1979	A	T	34,27
NHE|c81726_g1	2259	A	G	48,22
NHE|c81726_g1	2315	A	G	41,17
NHE|c81726_g1	2411	A	C	50,20
NHE|c81726_g1	2468	A	T	28,14
NHE|c81726_g1	2554	A	T	6,4
NHE|c81726_g1	2787	A	G	39,29
NHE|c81726_g1	3120	A	G	63,51
NHE|c81726_g1	3234	A	C	39,44
NHE|c81726_g1	3266	A	T	41,35
NHE|c81726_g1	3576	A	G	51,40
NHE|c78717_g3	77	A	C	89,63
NHE|c78717_g3	146	A	T	151,89
NHE|c78717_g3	458	A	G	1249
NHE|c78717_g3	1039	A	C	44,50
NHE|c38671_g1	632	A	G	11,5
NHE|c65417_g1	353	A	C	62,71
NHE|c65417_g1	383	A	T	48,57
NHE|c5204_g1	129	A	C	15,8
NHE|c60117_g1	179	A	G	4,5
NHE|c60117_g1	240	A	G	1,2
NHE|c81191_g2	136	A	G	60,42
NHE|c81191_g2	315	A	T	33,27
NHE|c44959_g1	822	A	C	6,4
NHE|c44959_g1	1090	A	T	3,2
NHE|c74628_g2	247	A	G	129121
NHE|c74628_g2	356	A	G	123127
NHE|c74628_g2	680	A	G	106143
NHE|c74628_g2	728	A	G	135115
NHE|c74628_g2	944	A	G	130119
NHE|c11905_g1	19	A	T	5,6
NHE|c154568_g1	93	A	T	2,2
NHE|c230141_g1	170	A	G	2,3
NHE|c63434_g1	628	A	G	5,3
NHE|c63434_g1	655	A	C	3,3
NHE|c75395_g2	66	A	G	16,18
NHE|c75395_g2	240	A	G	24,17
NHE|c75395_g2	306	A	G	27,24
NHE|c75395_g2	805	A	G	27,15
NHE|c75395_g2	1416	A	G	37,34
NHE|c68226_g2	24	A	G	29,21
NHE|c68226_g2	101	A	G	129121
NHE|c76768_g1	237	A	G	129121
NHE|c76768_g1	276	A	G	127123
NHE|c76768_g1	321	A	T	139105
NHE|c76768_g1	821	A	G	40,17
NHE|c76768_g1	996	A	G	15,15
NHE|c79175_g1	164	A	T	23,26
NHE|c79175_g1	266	A	C	56,46
NHE|c79175_g1	566	A	G	30,20
NHE|c79175_g1	1035	A	T	41,23
NHE|c79175_g1	2124	A	T	7,3
NHE|c79175_g1	2132	A	C	7,4
NHE|c70773_g1	466	A	T	46,35
NHE|c70773_g1	563	A	G	25,25
NHE|c57458_g1	426	A	G	4,6
NHE|c57458_g1	608	A	G	4,3
NHE|c57458_g1	1227	A	G	8,5
NHE|c78830_g1	271	A	G	165,79
NHE|c78830_g1	514	A	C	129115
NHE|c78830_g1	728	A	G	100150
NHE|c78830_g1	1399	A	C	81,86
NHE|c78830_g1	2198	A	T	135,97
NHE|c78830_g1	2698	A	C	127116
NHE|c78830_g1	2749	A	C	95,92
NHE|c80191_g1	30	A	G	6,10
NHE|c80191_g1	46	A	C	69178
NHE|c80191_g1	56	A	G	153,97
NHE|c80191_g1	668	A	G	141109
NHE|c80191_g1	1235	A	T	114135
NHE|c70823_g1	722	A	C	152,98
NHE|c80051_g1	497	A	C	73,31
NHE|c80051_g1	516	A	C	66,36
NHE|c80051_g1	569	A	G	61,46
NHE|c80051_g1	743	A	T	70,50
NHE|c80051_g1	953	A	C	88,44
NHE|c80051_g1	992	A	G	89,46
NHE|c80051_g1	1338	A	C	12,29
NHE|c49775_g1	75	A	G	4,4
NHE|c82274_g1	188	A	G	56,54
NHE|c82274_g1	213	A	G	54,56
NHE|c82274_g1	1887	A	G	57,62
NHE|c82274_g1	1984	A	T	68,57
NHE|c82274_g1	2382	A	G	7,3
NHE|c82274_g1	2394	A	G	8,4
NHE|c82274_g1	4677	A	G	127101
NHE|c54853_g1	22	A	G	2,2
NHE|c54853_g1	40	A	G	2,2
NHE|c54853_g1	85	A	G	4,4
NHE|c67046_g1	160	A	C	6,6
NHE|c67046_g1	174	A	C	4,6
NHE|c75167_g2	87	A	G	31,24
NHE|c75167_g2	683	A	G	126122
NHE|c75167_g2	1243	A	G	137113
NHE|c44210_g1	331	A	G	3,3
NHE|c44210_g1	472	A	G	5,3
NHE|c72057_g2	827	A	G	122108
NHE|c72057_g2	1379	A	T	9,4
NHE|c76859_g1	465	A	C	46,22
NHE|c76859_g1	797	A	G	29,35
NHE|c76859_g1	882	A	C	29,23
NHE|c76859_g1	930	A	G	25,22
NHE|c76859_g1	951	A	C	26,23
NHE|c76859_g1	1095	A	C	20,22
NHE|c56046_g1	120	A	C	58,60
NHE|c73473_g1	444	A	T	61,54
NHE|c73473_g1	503	A	G	76,74
NHE|c73473_g1	946	A	G	67,66
NHE|c73473_g1	1005	A	T	65,58
NHE|c73473_g1	1167	A	C	47,44
NHE|c73473_g1	1173	A	G	50,44
NHE|c73473_g1	1200	A	C	64,51
NHE|c53419_g1	125	A	G	19,24
NHE|c64951_g1	82	A	C	0,2
NHE|c64951_g1	322	A	T	11,4
NHE|c65003_g2	256	A	G	8,9
NHE|c79335_g1	245	A	C	22,14
NHE|c68191_g1	364	A	C	17,11
NHE|c72191_g1	309	A	T	73,71
NHE|c72191_g1	353	A	G	57,53
NHE|c72191_g1	713	A	C	142108
NHE|c72191_g1	737	A	T	140107
NHE|c75588_g2	741	A	G	10,9
NHE|c75588_g2	749	A	G	9,8
NHE|c77716_g1	184	A	T	26,14
NHE|c77716_g1	1379	A	G	27,33
NHE|c77716_g1	1594	A	G	32,21
NHE|c77716_g1	2030	A	G	16,22
NHE|c77716_g1	2225	A	G	35,30
NHE|c55794_g1	115	A	T	26,11
NHE|c55794_g1	273	A	T	11,4
NHE|c79257_g1	252	A	T	57,38
NHE|c79257_g1	354	A	T	62,63
NHE|c79257_g1	1349	A	C	5,5
NHE|c79257_g1	1402	A	G	30,30
NHE|c79257_g1	1738	A	G	55,81
NHE|c79257_g1	1804	A	C	53,60
NHE|c148599_g1	1	A	G	0,2
NHE|c77709_g1	331	A	C	71,64
NHE|c77709_g1	813	A	G	73,84
NHE|c77709_g1	830	A	T	64,82
NHE|c77709_g1	1084	A	G	100,81
NHE|c77709_g1	1349	A	C	88,87
NHE|c49977_g1	68	A	G	5,3
NHE|c53950_g1	1575	A	C	24,35
NHE|c53950_g1	1593	A	G	8,3
NHE|c81314_g1	179	A	T	14,5
NHE|c81314_g1	355	A	T	8,4
NHE|c81314_g1	370	A	C	8,7
NHE|c81314_g1	1594	A	T	8,7
NHE|c81314_g1	1894	A	C	10,16
NHE|c71941_g1	35	A	G	1,2
NHE|c71941_g1	1410	A	G	14,7
NHE|c71941_g1	1523	A	G	10,9
NHE|c3052_g1	184	A	C	1,2
NHE|c49183_g1	504	A	G	5,5
NHE|c49183_g1	1328	A	G	13,9
NHE|c81338_g2	58	A	T	81,68
NHE|c81338_g2	67	A	T	91,84
NHE|c81338_g2	110	A	T	116133
NHE|c81338_g2	119	A	G	108142
NHE|c81338_g2	739	A	G	129,67
NHE|c81338_g2	1036	A	C	82,60
NHE|c81338_g2	1164	A	C	74,49
NHE|c72692_g1	241	A	G	157,92
NHE|c72692_g1	591	A	T	163,87
NHE|c20696_g1	126	A	G	1,2
NHE|c61708_g2	177	A	T	9,5
NHE|c6088_g1	392	A	T	3,3
NHE|c78887_g1	496	A	T	42,35
NHE|c78887_g1	1717	A	G	35,19
NHE|c78887_g1	2372	A	T	25,25
NHE|c79017_g2	274	A	G	36,40
NHE|c79017_g2	310	A	G	40,32
NHE|c70302_g2	43	A	G	4,2
NHE|c60103_g1	365	A	G	142108
NHE|c59742_g1	397	A	G	10,8
NHE|c59742_g1	694	A	G	16,12
NHE|c33428_g1	155	A	G	4,3
NHE|c33428_g1	185	A	G	4,4
NHE|c23195_g1	223	A	G	2,4
NHE|c43092_g1	286	A	C	1,41
NHE|c43092_g1	318	A	C	1,9
NHE|c62953_g1	214	A	T	147100
NHE|c72934_g2	216	A	G	16,6
NHE|c24644_g1	266	A	C	7,5
NHE|c39982_g1	310	A	G	8,4
NHE|c73959_g1	67	A	G	53,41
NHE|c73959_g1	209	A	G	110109
NHE|c73959_g1	326	A	G	87,76
NHE|c73959_g1	518	A	G	93,88
NHE|c64561_g2	22	A	G	3,3
NHE|c78639_g1	430	A	C	32,28
NHE|c78639_g1	510	A	G	47,43
NHE|c78639_g1	718	A	T	85,85
NHE|c53458_g1	61	A	C	124124
NHE|c68914_g1	106	A	C	11,8
NHE|c68914_g1	393	A	T	8,4
NHE|c68914_g1	945	A	G	5,5
NHE|c68914_g1	1362	A	G	26,10
NHE|c60083_g1	52	A	T	4,3
NHE|c82700_g8	243	A	G	65,29
NHE|c82700_g8	402	A	G	45,25
NHE|c71377_g1	890	A	T	109141
NHE|c81299_g1	30	A	G	8,7
NHE|c81299_g1	233	A	C	20,12
NHE|c81299_g1	448	A	G	17,21
NHE|c81299_g1	899	A	G	25,31
NHE|c81299_g1	904	A	G	26,33
NHE|c81299_g1	983	A	C	32,31
NHE|c81299_g1	1033	A	G	36,34
NHE|c81299_g1	1319	A	G	31,22
NHE|c81299_g1	1444	A	G	35,19
NHE|c81299_g1	1466	A	G	45,31
NHE|c81299_g1	1809	A	G	8,9
NHE|c81299_g1	1870	A	G	7,5
NHE|c69448_g1	340	A	G	12,14
NHE|c60578_g1	36	A	G	11,8
NHE|c60578_g1	393	A	G	19,17
NHE|c50069_g1	136	A	G	4,3
NHE|c50069_g1	448	A	C	4,3
NHE|c75810_g2	334	A	T	121129
NHE|c75810_g2	454	A	G	122127
NHE|c75810_g2	514	A	T	135115
NHE|c60950_g1	506	A	G	135,64
NHE|c29596_g1	70	A	G	2,4
NHE|c21399_g1	437	A	G	16,7
NHE|c78329_g1	129	A	G	31,18
NHE|c78329_g1	1631	A	T	6,5
NHE|c78329_g1	1756	A	C	76,40
NHE|c78329_g1	2119	A	G	174,76
NHE|c78329_g1	2160	A	C	169,78
NHE|c78329_g1	2209	A	G	173,77
NHE|c79279_g1	251	A	T	15,9
NHE|c63601_g1	170	A	G	49,37
NHE|c82307_g1	373	A	G	25,31
NHE|c82307_g1	957	A	C	37,40
NHE|c82307_g1	1441	A	G	34,35
NHE|c78875_g1	391	A	C	35,17
NHE|c78875_g1	1776	A	C	51,23
NHE|c74788_g1	46	A	C	146103
NHE|c74788_g1	114	A	C	144105
NHE|c74788_g1	278	A	T	145104
NHE|c74788_g1	431	A	T	99149
NHE|c74788_g1	452	A	G	111138
NHE|c74788_g1	666	A	G	146103
NHE|c74788_g1	676	A	T	121128
NHE|c74788_g1	839	A	C	103147
NHE|c74788_g1	975	A	G	132,56
NHE|c53493_g1	192	A	G	10,5
NHE|c74902_g1	283	A	G	63,44
NHE|c74902_g1	295	A	G	62,40
NHE|c74902_g1	623	A	T	131,90
NHE|c77380_g1	2310	A	T	3,8
NHE|c77380_g1	2414	A	G	4,2
NHE|c77870_g1	125	A	G	7,5
NHE|c77870_g1	373	A	G	64,55
NHE|c77870_g1	1147	A	T	35,21
NHE|c77870_g1	1233	A	G	37,33
NHE|c77282_g1	1009	A	G	86,42
NHE|c77282_g1	1086	A	G	48,57
NHE|c77282_g1	1294	A	C	61,54
NHE|c77282_g1	1770	A	G	18,16
NHE|c62483_g1	188	A	G	7,4
NHE|c73869_g1	102	A	T	36,19
NHE|c73869_g1	235	A	G	46,35
NHE|c73869_g1	363	A	G	63,61
NHE|c73869_g1	384	A	G	67,64
NHE|c73869_g1	546	A	G	54,63
NHE|c73869_g1	585	A	G	59,53
NHE|c68470_g1	156	A	G	8,7
NHE|c68470_g1	649	A	G	7,7
NHE|c68470_g1	682	A	G	11,5
NHE|c80204_g2	440	A	T	34,16
NHE|c80204_g2	451	A	C	27,13
NHE|c110301_g1	535	A	G	8,3
NHE|c74746_g1	653	A	T	140109
NHE|c74746_g1	815	A	G	120128
NHE|c74746_g1	932	A	T	122101
NHE|c74746_g1	947	A	G	117100
NHE|c70945_g1	630	A	G	55195
NHE|c70945_g1	883	A	C	143107
NHE|c70945_g1	960	A	T	112138
NHE|c70945_g1	984	A	T	109141
NHE|c70945_g1	996	A	C	112136
NHE|c57325_g1	264	A	G	4,5
NHE|c67729_g1	337	A	G	12,7
NHE|c67729_g1	529	A	G	6,4
NHE|c67729_g1	799	A	G	6,4
NHE|c59755_g1	435	A	G	8,6
NHE|c71406_g1	1	A	G	7,10
NHE|c71406_g1	191	A	G	58,51
NHE|c50385_g2	28	A	G	6,5
NHE|c60768_g1	404	A	G	9,6
NHE|c63428_g1	49	A	G	2,3
NHE|c75802_g1	1417	A	C	9,5
NHE|c192956_g1	262	A	T	3,2
NHE|c78974_g1	2021	A	T	46,19
NHE|c56407_g1	371	A	T	4,3
NHE|c82847_g1	1315	A	G	40,34
NHE|c82847_g1	2160	A	G	37,26
NHE|c82847_g1	3851	A	G	15,15
NHE|c82847_g1	4958	A	C	13,12
NHE|c82847_g1	5023	A	G	10,9
NHE|c78802_g1	557	A	G	21,40
NHE|c78802_g1	667	A	G	44106
NHE|c78802_g1	932	A	G	38,26
NHE|c36855_g1	87	A	G	6,4
NHE|c37338_g1	193	A	T	5,4
NHE|c77519_g1	496	A	T	9,5
NHE|c77519_g1	512	A	T	9,5
NHE|c68249_g1	213	A	T	26,25
NHE|c68249_g1	309	A	G	25,16
NHE|c56622_g1	169	A	G	13,14
NHE|c214872_g1	250	A	T	4,3
NHE|c70813_g1	257	A	C	27,27
NHE|c70813_g1	291	A	G	34,26
NHE|c70813_g1	304	A	C	36,23
NHE|c66863_g1	192	A	T	36,24
NHE|c62649_g1	164	A	G	5,5
NHE|c62886_g1	844	A	G	61,49
NHE|c62886_g1	879	A	G	44,42
NHE|c66753_g1	1159	A	G	5,6
NHE|c15051_g1	224	A	G	3,5
NHE|c14318_g1	125	A	G	9,6
NHE|c66024_g1	255	A	G	9,12
NHE|c66024_g1	278	A	T	7,14
NHE|c78883_g1	206	A	G	27,23
NHE|c78883_g1	1121	A	G	3,7
NHE|c78883_g1	1353	A	T	10,5
NHE|c78883_g1	1455	A	T	8,4
NHE|c78883_g1	1580	A	G	7,7
NHE|c78883_g1	2524	A	G	42,34
NHE|c78883_g1	3230	A	T	67,55
NHE|c78356_g1	714	A	C	88,81
NHE|c78356_g1	771	A	G	111100
NHE|c78356_g1	854	A	G	128121
NHE|c78356_g1	942	A	G	78,72
NHE|c78356_g1	1302	A	G	75,64
NHE|c81125_g2	267	A	G	27,12
NHE|c21130_g1	143	A	T	2,6
NHE|c64238_g1	174	A	G	161,88
NHE|c64238_g1	267	A	C	150,96
NHE|c64238_g1	369	A	T	166,84
NHE|c64238_g1	536	A	G	72,41
NHE|c57713_g1	368	A	C	9,7
NHE|c82602_g1	1269	A	G	110140
NHE|c82602_g1	1826	A	G	53,43
NHE|c82602_g1	3883	A	T	38,33
NHE|c19077_g1	194	A	G	4,6
NHE|c54247_g1	290	A	G	3,3
NHE|c40351_g1	116	A	C	7,5
NHE|c71439_g1	241	A	C	6,9
NHE|c71439_g1	307	A	G	10,9
NHE|c44297_g1	749	A	G	7,11
NHE|c49335_g1	235	A	T	32,21
NHE|c68684_g1	784	A	G	9,5
NHE|c62841_g1	416	A	G	50,19
NHE|c78180_g1	5	A	C	18,12
NHE|c78180_g1	132	A	G	146104
NHE|c78180_g1	229	A	G	139111
NHE|c78180_g1	394	A	G	131118
NHE|c78180_g1	463	A	G	120114
NHE|c78180_g1	907	A	G	97,52
NHE|c78180_g1	925	A	G	89,53
NHE|c21_g1	149	A	G	4,3
NHE|c108935_g1	466	A	T	2,4
NHE|c47392_g1	207	A	C	3,3
NHE|c80677_g2	299	A	T	40,36
NHE|c81763_g1	314	A	G	29,29
NHE|c45707_g1	203	A	T	6,4
NHE|c41359_g1	209	A	G	4,3
NHE|c64778_g2	87	A	T	14,12
NHE|c82390_g1	1317	A	G	41,20
NHE|c82390_g1	1969	A	C	23,21
NHE|c82390_g1	2569	A	T	32,14
NHE|c82390_g1	3108	A	C	77,31
NHE|c57861_g1	572	A	C	6,6
NHE|c192893_g1	356	A	C	0,2
NHE|c72416_g1	407	A	G	54,34
NHE|c72416_g1	551	A	C	11,5
NHE|c67383_g1	473	A	T	4,3
NHE|c67383_g1	763	A	G	12,7
NHE|c67383_g1	802	A	T	10,8
NHE|c56546_g1	63	A	G	5,3
NHE|c56546_g1	70	A	G	5,4
NHE|c40776_g1	126	A	T	7,4
NHE|c79309_g1	211	A	T	43,15
NHE|c79309_g1	332	A	G	16,16
NHE|c79309_g1	539	A	T	21,27
NHE|c79309_g1	1544	A	G	21,11
NHE|c205377_g1	194	A	G	2,2
NHE|c20860_g1	156	A	G	3,4
NHE|c73814_g2	63	A	T	27,96
NHE|c79442_g1	114	A	G	48,42
NHE|c79442_g1	409	A	G	26,21
NHE|c79442_g1	1034	A	G	48,40
NHE|c79442_g1	1046	A	C	44,42
NHE|c79442_g1	1334	A	G	65,40
NHE|c79442_g1	2523	A	G	91,70
NHE|c79442_g1	2531	A	G	86,67
NHE|c79442_g1	2569	A	G	77,61
NHE|c79442_g1	2670	A	G	68,45
NHE|c79442_g1	2780	A	C	25,14
NHE|c78440_g1	91	A	G	156,93
NHE|c78440_g1	859	A	G	143106
NHE|c78440_g1	883	A	G	145105
NHE|c78440_g1	1195	A	G	127121
NHE|c78440_g1	1266	A	G	159,91
NHE|c78440_g1	1993	A	G	110140
NHE|c78440_g1	2089	A	G	76174
NHE|c80625_g2	25	A	G	12,9
NHE|c80625_g2	252	A	G	175,75
NHE|c80625_g2	367	A	G	156,93
NHE|c80625_g2	2778	A	T	95,69
NHE|c75155_g1	51	A	G	77,53
NHE|c75155_g1	543	A	G	124124
NHE|c75155_g1	1627	A	C	32,14
NHE|c57220_g1	373	A	G	14,5
NHE|c24246_g1	177	A	G	4,5
NHE|c142265_g1	214	A	C	2,2
NHE|c65133_g1	239	A	G	31,17
NHE|c162845_g1	406	A	C	5,4
NHE|c68913_g1	760	A	G	74,57
NHE|c68913_g1	890	A	G	111,77
NHE|c68913_g1	1143	A	G	105,66
NHE|c71831_g1	256	A	G	40,26
NHE|c71831_g1	294	A	G	43,28
NHE|c71831_g1	591	A	G	54,49
NHE|c80242_g1	564	A	G	106127
NHE|c80242_g1	1002	A	G	74,79
NHE|c80242_g1	1166	A	T	76,51
NHE|c80242_g1	1693	A	G	5,30
NHE|c80242_g1	2250	A	G	16,14
NHE|c80242_g1	2668	A	G	6,7
NHE|c75168_g2	333	A	G	16,8
NHE|c31685_g1	634	A	T	4,3
NHE|c92067_g1	134	A	C	3,2
NHE|c23924_g1	74	A	C	2,3
NHE|c68325_g1	152	A	C	9,7
NHE|c68325_g1	479	A	G	15,10
NHE|c68325_g1	1016	A	G	10,11
NHE|c212180_g1	132	A	G	7,4
NHE|c211201_g1	203	A	T	2,2
NHE|c49905_g1	140	A	T	4,6
NHE|c53874_g1	286	A	G	4,5
NHE|c53874_g1	340	A	C	3,3
NHE|c60818_g1	258	A	T	15,19
NHE|c75062_g1	278	A	C	13,12
NHE|c75062_g1	581	A	T	11,7
NHE|c75062_g1	1052	A	G	6,4
NHE|c75062_g1	1835	A	T	8,7
NHE|c25459_g1	176	A	G	3,3
NHE|c74624_g1	92	A	C	88,42
NHE|c74624_g1	238	A	G	96,97
NHE|c74624_g1	281	A	C	78,79
NHE|c74624_g1	517	A	T	113,79
NHE|c74624_g1	1033	A	G	44,36
NHE|c74624_g1	1053	A	G	39,29
NHE|c74624_g1	1090	A	G	23,25
NHE|c75452_g1	192	A	G	26,27
NHE|c75452_g1	201	A	G	10,36
NHE|c75452_g1	315	A	G	40,41
NHE|c75452_g1	374	A	T	47,29
NHE|c75452_g1	414	A	G	53,19
NHE|c17401_g1	835	A	G	17,17
NHE|c81204_g1	194	A	C	31,20
NHE|c81204_g1	585	A	G	54,39
NHE|c81204_g1	764	A	G	24,35
NHE|c81204_g1	1220	A	G	42,30
NHE|c70476_g1	163	A	G	7,4
NHE|c82757_g2	1577	A	G	14,16
NHE|c82757_g2	1583	A	C	11,19
NHE|c82757_g2	2536	A	G	10,12
NHE|c82757_g2	2912	A	T	36,33
NHE|c82757_g2	3327	A	T	18,18
NHE|c73274_g1	150	A	T	119131
NHE|c73274_g1	254	A	G	124126
NHE|c73274_g1	506	A	C	138112
NHE|c73274_g1	527	A	G	116134
NHE|c62055_g1	174	A	T	26,27
NHE|c188488_g1	189	A	C	1,2
NHE|c549_g1	256	A	G	3,2
NHE|c70742_g1	130	A	C	49107
NHE|c70742_g1	137	A	G	53115
NHE|c70742_g1	343	A	C	137111
NHE|c76511_g1	997	A	C	41,24
NHE|c50812_g1	87	A	T	102,53
NHE|c50812_g1	94	A	T	116,65
NHE|c50812_g1	112	A	G	139,77
NHE|c50812_g1	235	A	T	70,35
NHE|c69679_g1	30	A	T	37,13
NHE|c69679_g1	158	A	C	129121
NHE|c69679_g1	188	A	T	128121
NHE|c69679_g1	335	A	C	113129
NHE|c69679_g1	434	A	G	137112
NHE|c69679_g1	452	A	G	138112
NHE|c69679_g1	635	A	C	137113
NHE|c73434_g1	954	A	G	40,36
NHE|c73434_g1	1188	A	G	38,28
NHE|c63261_g1	101	A	G	6,7
NHE|c72587_g1	536	A	G	22,19
NHE|c72587_g1	1019	A	G	132118
NHE|c68272_g3	138	A	C	8,6
NHE|c68272_g3	162	A	G	11,6
NHE|c68272_g3	225	A	G	7,8
NHE|c68272_g3	305	A	G	12,4
NHE|c68272_g3	351	A	C	7,8
NHE|c210429_g1	39	A	C	2,2
NHE|c69511_g1	103	A	T	11,12
NHE|c61837_g1	489	A	G	4,4
NHE|c61837_g1	840	A	G	6,5
NHE|c82485_g2	754	A	G	143107
NHE|c63435_g2	139	A	G	5,2
NHE|c54154_g1	113	A	G	40,27
NHE|c80658_g1	123	A	G	154,94
NHE|c80658_g1	1344	A	T	167,81
NHE|c80658_g1	1900	A	G	136114
NHE|c80658_g1	2481	A	G	87163
NHE|c80658_g1	2496	A	G	77171
NHE|c80658_g1	2535	A	G	72178
NHE|c80658_g1	2609	A	G	99149
NHE|c80658_g1	2667	A	C	92105
NHE|c80658_g1	3306	A	T	151,98
NHE|c80658_g1	3677	A	G	103,97
NHE|c187694_g1	287	A	T	4,3
NHE|c81752_g2	378	A	T	38,28
NHE|c81752_g2	540	A	G	77,62
NHE|c81752_g2	687	A	G	59,39
NHE|c81752_g2	984	A	C	53,35
NHE|c81752_g2	1170	A	G	47,23
NHE|c81752_g2	1353	A	G	45,41
NHE|c81752_g2	1416	A	G	44,37
NHE|c81752_g2	1751	A	G	56,28
NHE|c81752_g2	1848	A	T	48,20
NHE|c81752_g2	2286	A	T	52,32
NHE|c81752_g2	2304	A	G	39,33
NHE|c81752_g2	2917	A	G	36,46
NHE|c55967_g1	191	A	G	14,9
NHE|c55852_g1	258	A	G	14,9
NHE|c78807_g1	785	A	G	12,12
NHE|c78807_g1	892	A	G	12,13
NHE|c78807_g1	1457	A	C	10,8
NHE|c65919_g1	96	A	T	8,5
NHE|c69177_g3	115	A	G	13,13
NHE|c69177_g3	447	A	T	4,2
NHE|c78055_g1	710	A	G	68,50
NHE|c78055_g1	847	A	G	120,81
NHE|c78055_g1	1045	A	G	32,55
NHE|c78055_g1	1060	A	C	33,53
NHE|c78055_g1	1070	A	T	35,58
NHE|c78055_g1	1250	A	G	111,75
NHE|c16331_g1	276	A	T	6,3
NHE|c16331_g1	330	A	T	6,4
NHE|c149084_g1	191	A	G	2,2
NHE|c80767_g2	112	A	G	30,24
NHE|c80767_g2	181	A	G	69,58
NHE|c80767_g2	1383	A	G	83107
NHE|c80767_g2	1557	A	G	62,41
NHE|c80767_g2	1629	A	T	51,23
NHE|c80767_g2	1659	A	G	61,32
NHE|c80767_g2	1734	A	C	79,56
NHE|c80767_g2	1794	A	T	77,62
NHE|c80767_g2	2031	A	G	49,50
NHE|c2337_g1	172	A	G	11,5
NHE|c52523_g1	76	A	G	3,2
NHE|c76419_g1	337	A	G	91,76
NHE|c76419_g1	462	A	T	88,53
NHE|c76419_g1	1004	A	G	128121
NHE|c213900_g1	3	A	C	0,2
NHE|c145641_g1	156	A	G	2,2
NHE|c66485_g1	59	A	T	4,3
NHE|c66485_g1	477	A	T	4,2
NHE|c177931_g1	213	A	C	0,2
NHE|c187520_g1	189	A	G	3,2
NHE|c76930_g1	412	A	G	46,46
NHE|c76930_g1	452	A	C	46,53
NHE|c76930_g1	926	A	G	31,24
NHE|c76930_g1	980	A	T	30,24
NHE|c141179_g1	107	A	C	3,3
NHE|c119385_g1	164	A	G	5,2
NHE|c119385_g1	233	A	G	8,4
NHE|c68253_g1	19	A	G	3,4
NHE|c68253_g1	309	A	G	36,20
NHE|c68530_g1	606	A	C	30,26
NHE|c82046_g1	575	A	G	59,55
NHE|c82046_g1	1118	A	G	66,59
NHE|c82046_g1	1733	A	G	44,40
NHE|c112191_g1	170	A	G	2,3
NHE|c68498_g1	18	A	T	0,3
NHE|c68498_g1	376	A	C	133117
NHE|c77007_g1	1309	A	G	38,19
NHE|c74194_g1	419	A	G	12,15
NHE|c74194_g1	515	A	G	13,15
NHE|c74194_g1	830	A	C	7,6
NHE|c74194_g1	854	A	G	9,8
NHE|c74194_g1	920	A	G	8,11
NHE|c70302_g1	272	A	G	10,13
NHE|c70302_g1	329	A	C	9,14
NHE|c70302_g1	453	A	G	15,9
NHE|c70302_g1	521	A	T	20,12
NHE|c63968_g1	481	A	G	0,5
NHE|c78213_g1	375	A	G	144104
NHE|c78213_g1	1389	A	T	108130
NHE|c78213_g1	1554	A	G	130118
NHE|c78213_g1	1794	A	G	106143
NHE|c78213_g1	2478	A	G	124124
NHE|c78213_g1	2504	A	T	128122
NHE|c78213_g1	2726	A	C	26,16
NHE|c78213_g1	2758	A	C	27,11
NHE|c69334_g2	58	A	G	64,41
NHE|c69334_g2	243	A	G	58,62
NHE|c69334_g2	260	A	T	55,55
NHE|c69334_g2	376	A	G	47,41
NHE|c79166_g1	38	A	T	11,10
NHE|c79166_g1	421	A	C	42,45
NHE|c79166_g1	707	A	G	45,36
NHE|c79166_g1	772	A	T	38,31
NHE|c79166_g1	1195	A	G	54,45
NHE|c79166_g1	1312	A	G	69,53
NHE|c62963_g1	38	A	T	6,7
NHE|c62963_g1	378	A	G	19,21
NHE|c74396_g1	980	A	G	93,92
NHE|c74396_g1	997	A	G	91111
NHE|c74396_g1	1139	A	T	124,94
NHE|c72129_g1	404	A	G	129112
NHE|c80606_g1	89	A	G	8,8
NHE|c80606_g1	2354	A	T	35,16
NHE|c80606_g1	3029	A	G	51,28
NHE|c80606_g1	3247	A	G	32,28
NHE|c80606_g1	3419	A	G	59,38
NHE|c65451_g1	192	A	G	9,5
NHE|c71584_g1	52	A	C	25,19
NHE|c71584_g1	91	A	C	44,33
NHE|c71584_g1	197	A	G	51,39
NHE|c71584_g1	394	A	G	60,46
NHE|c58685_g1	486	A	T	4,4
NHE|c8147_g1	510	A	G	2,2
NHE|c73129_g1	173	A	T	116131
NHE|c73129_g1	436	A	G	147103
NHE|c73129_g1	943	A	T	42,34
NHE|c77454_g1	392	A	G	163,87
NHE|c77454_g1	404	A	G	166,84
NHE|c77454_g1	1994	A	G	135115
NHE|c77454_g1	2075	A	G	106144
NHE|c77454_g1	2317	A	T	5,3
NHE|c66197_g1	34	A	C	5,6
NHE|c66197_g1	456	A	T	8,13
NHE|c59975_g1	98	A	G	45,35
NHE|c59975_g1	627	A	G	26,14
NHE|c35510_g1	180	A	G	3,3
NHE|c68566_g1	249	A	G	143106
NHE|c68566_g1	299	A	T	132118
NHE|c68566_g1	935	A	G	117,99
NHE|c58182_g1	877	A	C	15,10
NHE|c66433_g1	417	A	G	79,79
NHE|c66433_g1	631	A	G	126,99
NHE|c66433_g1	798	A	G	119128
NHE|c56242_g2	70	A	C	5,4
NHE|c80253_g2	306	A	T	17,16
NHE|c80253_g2	499	A	T	20,24
NHE|c80253_g2	542	A	T	22,19
NHE|c80253_g2	641	A	C	22,18
NHE|c80253_g2	832	A	G	22,16
NHE|c80253_g2	1030	A	G	0,12
NHE|c1560_g1	262	A	G	4,2
NHE|c69286_g1	253	A	G	21,20
NHE|c69286_g1	385	A	G	25,9
NHE|c78047_g1	976	A	G	34,20
NHE|c78047_g1	1505	A	C	10,6
NHE|c190286_g1	344	A	G	2,3
NHE|c79087_g1	159	A	C	28,24
NHE|c79087_g1	765	A	G	27,60
NHE|c78691_g1	498	A	C	101,49
NHE|c78691_g1	1220	A	G	102,70
NHE|c78691_g1	1294	A	T	86,82
NHE|c78691_g1	1796	A	T	87,73
NHE|c78691_g1	2266	A	G	53,55
NHE|c19912_g1	174	A	T	5,2
NHE|c77957_g1	3	A	T	3,3
NHE|c77957_g1	171	A	T	75,52
NHE|c77957_g1	465	A	G	122127
NHE|c77957_g1	525	A	G	132117
NHE|c77957_g1	2761	A	G	117106
NHE|c77957_g1	2917	A	C	112100
NHE|c77957_g1	4398	A	G	92,84
NHE|c74649_g1	622	A	G	12,10
NHE|c74649_g1	755	A	C	9,6
NHE|c74649_g1	950	A	G	9,9
NHE|c74649_g1	1293	A	G	14,8
NHE|c74649_g1	1410	A	G	5,3
NHE|c74649_g1	1516	A	G	6,10
NHE|c74649_g1	1582	A	T	9,8
NHE|c74649_g1	1663	A	G	7,3
NHE|c82282_g1	3129	A	C	22,11
NHE|c82282_g1	3483	A	C	33,20
NHE|c82282_g1	3495	A	T	35,21
NHE|c82282_g1	4020	A	T	45,25
NHE|c80664_g1	1129	A	G	138112
NHE|c80664_g1	1252	A	G	144105
NHE|c80664_g1	1341	A	G	148100
NHE|c80664_g1	1546	A	G	143106
NHE|c80664_g1	1636	A	G	141109
NHE|c80664_g1	1696	A	T	151,97
NHE|c80664_g1	1818	A	C	138110
NHE|c80664_g1	2302	A	G	142108
NHE|c80664_g1	2953	A	C	73,59
NHE|c80664_g1	3031	A	G	92,80
NHE|c80664_g1	3949	A	G	2,3
NHE|c75402_g1	326	A	G	60,58
NHE|c75402_g1	384	A	C	57,34
NHE|c75402_g1	495	A	G	22,21
NHE|c75402_g1	1006	A	G	46,23
NHE|c78650_g1	753	A	T	71,72
NHE|c78650_g1	1438	A	G	145105
NHE|c78650_g1	1507	A	C	153,96
NHE|c78650_g1	1725	A	G	133,87
NHE|c78650_g1	1753	A	G	132,83
NHE|c78650_g1	2152	A	T	166,83
NHE|c78650_g1	2562	A	C	23,9
NHE|c62202_g1	239	A	G	6,3
NHE|c62202_g1	286	A	G	5,4
NHE|c62202_g1	391	A	G	5,7
NHE|c197952_g1	3	A	G	0,3
NHE|c73585_g1	568	A	C	18,7
NHE|c73585_g1	742	A	G	19,12
NHE|c63299_g1	621	A	G	8,3
NHE|c58684_g1	155	A	G	8,5
NHE|c50971_g1	130	A	G	8,5
NHE|c50971_g1	288	A	G	2,3
NHE|c152414_g1	111	A	G	4,2
NHE|c87812_g1	161	A	G	2,2
NHE|c67104_g1	93	A	C	35,19
NHE|c72979_g1	304	A	G	23,18
NHE|c72979_g1	1069	A	T	52,33
NHE|c73280_g3	100	A	G	10,8
NHE|c73280_g3	532	A	G	34,23
NHE|c73280_g3	871	A	G	15,15
NHE|c61979_g1	235	A	T	80,56
NHE|c23342_g1	148	A	G	4,2
NHE|c61891_g1	583	A	C	128122
NHE|c72669_g1	871	A	C	85,60
NHE|c72669_g1	883	A	G	96,63
NHE|c74758_g1	1210	A	G	33,27
NHE|c74758_g1	1258	A	C	28,35
NHE|c74758_g1	2112	A	G	14,9
NHE|c66178_g1	183	A	C	15,16
NHE|c66178_g1	239	A	C	13,16
NHE|c66178_g1	421	A	G	31,23
NHE|c195859_g1	4	A	C	0,2
NHE|c73335_g1	516	A	G	7,6
NHE|c73335_g1	576	A	G	11,7
NHE|c81030_g2	476	A	G	12,6
NHE|c81830_g1	130	A	G	37,14
NHE|c81830_g1	1993	A	G	67,53
NHE|c81830_g1	3210	A	G	42,33
NHE|c46151_g1	304	A	C	15,6
NHE|c60146_g1	251	A	T	7,5
NHE|c64048_g1	675	A	G	7,5
NHE|c64048_g1	745	A	G	4,5
NHE|c64048_g1	853	A	G	5,3
NHE|c65248_g1	394	A	G	8,4
NHE|c79556_g1	540	A	G	78119
NHE|c79556_g1	1633	A	G	85160
NHE|c73075_g1	885	A	G	26,15
NHE|c73075_g1	912	A	G	16,14
NHE|c78207_g2	435	A	T	5,7
NHE|c41412_g1	126	A	C	2,4
NHE|c52796_g1	199	A	G	5,8
NHE|c52796_g1	307	A	G	2,5
NHE|c5463_g1	102	A	G	5,5
NHE|c114218_g1	153	A	G	3,3
NHE|c42930_g2	139	A	C	12,9
NHE|c77394_g2	42	A	T	4,2
NHE|c77394_g2	654	A	T	38,28
NHE|c80419_g1	253	A	T	47,50
NHE|c80419_g1	804	A	G	81,64
NHE|c80419_g1	940	A	C	67,58
NHE|c80419_g1	1831	A	C	139109
NHE|c80419_g1	2339	A	G	32,24
NHE|c80419_g1	2619	A	C	13,12
NHE|c80419_g1	2637	A	C	17,17
NHE|c80419_g1	2750	A	G	16,19
NHE|c80419_g1	3394	A	G	25,14
NHE|c80419_g1	3628	A	T	41,32
NHE|c80419_g1	3931	A	T	23,17
NHE|c80419_g1	4048	A	T	45,20
NHE|c80419_g1	4246	A	T	35,39
NHE|c80419_g1	4372	A	G	17,11
NHE|c80419_g1	4455	A	G	13,12
NHE|c80419_g1	4609	A	T	30,12
NHE|c137_g1	190	A	G	9,6
NHE|c72212_g1	928	A	G	14,14
NHE|c56224_g1	199	A	G	8,9
NHE|c56224_g1	607	A	G	3,2
NHE|c53446_g1	182	A	G	6,5
NHE|c172465_g1	115	A	G	1,2
NHE|c67283_g1	460	A	T	8,5
NHE|c67283_g1	607	A	G	14,5
NHE|c67283_g1	645	A	G	5,5
NHE|c67283_g1	736	A	C	3,3
NHE|c45699_g1	101	A	G	9,4
NHE|c59603_g3	184	A	G	14,11
NHE|c82472_g1	805	A	G	69,87
NHE|c82472_g1	816	A	G	73,94
NHE|c82472_g1	823	A	G	77,91
NHE|c82472_g1	1111	A	G	86,83
NHE|c82472_g1	1124	A	C	94,91
NHE|c82472_g1	2020	A	C	91103
NHE|c82472_g1	2036	A	C	100,97
NHE|c82472_g1	2095	A	T	118,99
NHE|c82472_g1	2466	A	G	25,20
NHE|c82472_g1	3019	A	T	76,44
NHE|c82472_g1	3064	A	T	127,75
NHE|c82472_g1	3124	A	G	161,88
NHE|c82472_g1	3280	A	G	163,87
NHE|c82472_g1	4327	A	G	145,82
NHE|c82472_g1	4423	A	G	125,72
NHE|c82472_g1	4816	A	G	93,66
NHE|c82472_g1	5288	A	G	123110
NHE|c71052_g1	88	A	G	48,21
NHE|c71052_g1	269	A	G	34,33
NHE|c50624_g1	297	A	T	1,6
NHE|c64993_g1	578	A	G	9,4
NHE|c64993_g1	613	A	C	6,3
NHE|c62404_g1	417	A	C	8,5
NHE|c75474_g1	791	A	G	29,15
NHE|c77927_g2	575	A	G	30,72
NHE|c69317_g1	558	A	G	9,11
NHE|c69317_g1	564	A	T	8,10
NHE|c69317_g1	626	A	G	13,8
NHE|c27826_g1	185	A	C	7,4
NHE|c80145_g3	638	A	T	12,12
NHE|c80145_g3	1373	A	G	8,5
NHE|c80145_g3	1420	A	T	4,5
NHE|c80145_g3	1509	A	G	6,6
NHE|c81375_g1	581	A	G	80,65
NHE|c81375_g1	587	A	T	68,69
NHE|c81375_g1	608	A	G	78,75
NHE|c81375_g1	1583	A	G	144,84
NHE|c81375_g1	2156	A	T	111136
NHE|c81375_g1	2171	A	G	109141
NHE|c81375_g1	2783	A	T	135115
NHE|c81375_g1	2813	A	C	116133
NHE|c81375_g1	3202	A	G	3,22
NHE|c68762_g1	217	A	G	28,19
NHE|c39834_g1	231	A	T	14,12
NHE|c41273_g1	55	A	T	3,3
NHE|c68731_g1	138	A	C	129120
NHE|c68731_g1	883	A	C	168,82
NHE|c10751_g1	121	A	G	11,8
NHE|c73669_g1	606	A	C	27,27
NHE|c73669_g1	1004	A	G	65,49
NHE|c73669_g1	1175	A	T	40,40
NHE|c73669_g1	1225	A	G	12,17
NHE|c75143_g1	433	A	T	22,16
NHE|c75143_g1	1053	A	G	45,25
NHE|c58305_g1	28	A	G	9,21
NHE|c80725_g1	916	A	C	59,62
NHE|c80725_g1	986	A	C	40,46
NHE|c80725_g1	1665	A	G	67,78
NHE|c80725_g1	1670	A	G	64,69
NHE|c80725_g1	2897	A	G	11,5
NHE|c145524_g1	177	A	G	3,2
NHE|c82078_g2	990	A	G	77,51
NHE|c82078_g2	1104	A	T	112,59
NHE|c82078_g2	1479	A	C	55,32
NHE|c77945_g1	1505	A	C	42,28
NHE|c77945_g1	1517	A	G	45,29
NHE|c77945_g1	1686	A	G	75,61
NHE|c77945_g1	1820	A	G	61,64
NHE|c77945_g1	1859	A	T	53,49
NHE|c77945_g1	1937	A	G	50,52
NHE|c77945_g1	2012	A	G	59,52
NHE|c77945_g1	2092	A	T	33,26
NHE|c67361_g1	1375	A	T	136,65
NHE|c51384_g1	279	A	G	7,8
NHE|c76020_g1	136	A	G	14,9
NHE|c76020_g1	695	A	G	11,10
NHE|c76020_g1	1282	A	G	7,4
NHE|c76020_g1	1416	A	G	20,13
NHE|c213870_g1	207	A	G	3,3
NHE|c70457_g1	144	A	G	13,5
NHE|c70457_g1	543	A	T	31,20
NHE|c75877_g1	318	A	C	22,34
NHE|c75877_g1	339	A	T	29,35
NHE|c75877_g1	766	A	G	59,25
NHE|c75877_g1	1182	A	C	26,22
NHE|c69894_g1	223	A	G	21,16
NHE|c69894_g1	1130	A	G	10,7
NHE|c74662_g1	303	A	G	137112
NHE|c74662_g1	723	A	G	127121
NHE|c74662_g1	1039	A	C	128122
NHE|c76096_g6	233	A	G	93,59
NHE|c76096_g6	500	A	T	84,71
NHE|c80500_g1	166	A	G	80,61
NHE|c80500_g1	1760	A	G	94,98
NHE|c61566_g1	292	A	T	5,4
NHE|c66904_g2	101	A	G	9,5
NHE|c78705_g1	254	A	G	118131
NHE|c78705_g1	411	A	G	141101
NHE|c78705_g1	525	A	G	85103
NHE|c78705_g1	798	A	C	136114
NHE|c78705_g1	2273	A	C	121,82
NHE|c54622_g1	166	A	T	4,7
NHE|c54622_g1	197	A	G	6,9
NHE|c54622_g1	257	A	T	6,7
NHE|c76354_g1	196	A	T	13,14
NHE|c76354_g1	690	A	T	27,12
NHE|c77555_g1	156	A	T	54,51
NHE|c77555_g1	176	A	G	64,48
NHE|c77555_g1	399	A	T	39,25
NHE|c77555_g1	782	A	G	34,35
NHE|c77555_g1	866	A	G	36,29
NHE|c77555_g1	893	A	T	29,20
NHE|c77555_g1	1258	A	G	47,44
NHE|c77555_g1	1418	A	G	68,58
NHE|c73198_g1	450	A	G	9,8
NHE|c73198_g1	551	A	T	15,11
NHE|c73198_g1	800	A	G	15,9
NHE|c71028_g1	1269	A	G	8,4
NHE|c71028_g1	1281	A	T	8,4
NHE|c67334_g1	269	A	G	36,26
NHE|c67334_g1	1244	A	G	32,18
NHE|c58050_g1	404	A	G	8,6
NHE|c58050_g1	429	A	G	8,8
NHE|c58050_g1	434	A	G	8,8
NHE|c82892_g1	59	A	T	20,13
NHE|c82892_g1	96	A	G	34,23
NHE|c82892_g1	183	A	G	67,55
NHE|c82892_g1	473	A	T	84,69
NHE|c82892_g1	694	A	C	93,66
NHE|c82892_g1	776	A	G	77,70
NHE|c82892_g1	876	A	T	90,80
NHE|c82892_g1	1285	A	G	75,96
NHE|c82892_g1	1940	A	C	50,37
NHE|c82892_g1	2145	A	G	37,37
NHE|c82892_g1	2236	A	G	45,51
NHE|c82892_g1	2340	A	C	52,57
NHE|c82892_g1	2463	A	G	44,35
NHE|c82892_g1	4057	A	C	36,35
NHE|c82892_g1	4092	A	C	37,32
NHE|c82892_g1	4147	A	G	49,38
NHE|c82892_g1	4303	A	C	45,35
NHE|c82892_g1	5116	A	T	34,48
NHE|c82892_g1	5231	A	C	33,30
NHE|c35240_g1	104	A	G	9,3
NHE|c116086_g1	59	A	G	1,2
NHE|c66771_g1	201	A	G	48,35
NHE|c53197_g1	88	A	T	4,3
NHE|c113340_g1	163	A	T	3,2
NHE|c48593_g1	276	A	G	4,3
NHE|c82278_g3	873	A	G	19,17
NHE|c82278_g3	1101	A	T	20,17
NHE|c82278_g3	1223	A	C	24,23
NHE|c58102_g1	327	A	T	31,20
NHE|c64570_g1	910	A	G	0,3
NHE|c54902_g1	33	A	C	24,19
NHE|c54902_g1	661	A	G	2,3
NHE|c74304_g1	203	A	T	12,8
NHE|c80600_g1	155	A	G	20,16
NHE|c80600_g1	690	A	G	57,35
NHE|c80600_g1	1362	A	G	78,48
NHE|c82092_g1	469	A	G	157,91
NHE|c82092_g1	514	A	T	141,75
NHE|c82092_g1	757	A	T	134116
NHE|c82092_g1	1066	A	T	134112
NHE|c82431_g1	329	A	G	151,99
NHE|c82431_g1	2309	A	C	145104
NHE|c82431_g1	2330	A	G	151,97
NHE|c82431_g1	2555	A	G	139108
NHE|c82431_g1	2909	A	C	133115
NHE|c82431_g1	3059	A	G	166,83
NHE|c82431_g1	3143	A	G	152,98
NHE|c82431_g1	3350	A	C	163,85
NHE|c82431_g1	3393	A	C	144106
NHE|c82431_g1	3686	A	G	156,89
NHE|c82431_g1	3712	A	G	146103
NHE|c54447_g1	340	A	G	152,62
NHE|c77243_g1	860	A	G	134116
NHE|c69209_g1	475	A	G	13,12
NHE|c74208_g1	486	A	C	15,11
NHE|c74208_g1	1145	A	G	113,59
NHE|c74208_g1	1284	A	C	91159
NHE|c74208_g1	1441	A	G	163,85
NHE|c12665_g1	57	A	T	2,3
NHE|c78366_g1	643	A	T	33,33
NHE|c78366_g1	668	A	G	35,30
NHE|c78366_g1	799	A	C	35,35
NHE|c78366_g1	925	A	G	35,29
NHE|c78366_g1	1099	A	T	55,51
NHE|c78366_g1	1406	A	G	47,31
NHE|c78366_g1	1435	A	C	45,32
NHE|c78366_g1	1522	A	G	45,35
NHE|c42839_g1	296	A	G	4,2
NHE|c23402_g1	131	A	G	5,3
NHE|c79255_g1	2092	A	T	13,9
NHE|c79255_g1	2541	A	G	8,7
NHE|c79255_g1	2555	A	C	10,5
NHE|c79255_g1	2793	A	G	16,10
NHE|c33589_g1	172	A	T	6,3
NHE|c46946_g1	4	A	T	5,3
NHE|c97363_g1	169	A	C	2,2
NHE|c189086_g1	198	A	C	5,4
NHE|c67056_g1	268	A	G	10,12
NHE|c67056_g1	283	A	G	10,9
NHE|c67056_g1	544	A	G	8,4
NHE|c67056_g1	1054	A	G	10,7
NHE|c5444_g1	47	A	C	1,2
NHE|c60004_g1	195	A	G	32,19
NHE|c80157_g1	240	A	T	41,28
NHE|c80157_g1	331	A	T	39,46
NHE|c80157_g1	653	A	G	81,75
NHE|c80157_g1	779	A	G	60,51
NHE|c80157_g1	839	A	G	29,29
NHE|c80157_g1	959	A	T	53,28
NHE|c80157_g1	1202	A	T	99,57
NHE|c80157_g1	2030	A	G	31,41
NHE|c80157_g1	2357	A	G	90,92
NHE|c80157_g1	2744	A	C	63,57
NHE|c80157_g1	3142	A	T	3,2
NHE|c2201_g1	115	A	G	4,3
NHE|c78398_g1	1310	A	G	7,10
NHE|c55870_g1	454	A	G	6,8
NHE|c68937_g1	677	A	C	27,19
NHE|c68937_g1	773	A	G	23,23
NHE|c72727_g1	405	A	T	31,37
NHE|c72727_g1	735	A	T	18,14
NHE|c67364_g1	184	A	T	31,36
NHE|c74364_g1	445	A	G	75,66
NHE|c74364_g1	716	A	G	120130
NHE|c74364_g1	746	A	G	138112
NHE|c74364_g1	959	A	G	118105
NHE|c74364_g1	995	A	G	103110
NHE|c74364_g1	1010	A	G	118124
NHE|c65423_g1	76	A	T	56,61
NHE|c65423_g1	415	A	T	147,95
NHE|c81543_g2	358	A	G	138111
NHE|c81543_g2	378	A	T	146104
NHE|c81543_g2	464	A	G	118112
NHE|c43698_g1	919	A	C	8,6
NHE|c72397_g1	575	A	G	36,33
NHE|c72397_g1	734	A	G	36,50
NHE|c72397_g1	795	A	T	30,41
NHE|c71619_g1	159	A	C	12,5
NHE|c81139_g1	32	A	T	6,8
NHE|c81139_g1	47	A	G	7,11
NHE|c81139_g1	115	A	C	26,27
NHE|c81139_g1	264	A	G	63,43
NHE|c81139_g1	328	A	G	67,51
NHE|c81139_g1	346	A	T	79,58
NHE|c81139_g1	1079	A	G	62,35
NHE|c81139_g1	2104	A	G	55,46
NHE|c81139_g1	2736	A	G	42,40
NHE|c81139_g1	3042	A	G	34,29
NHE|c81139_g1	3174	A	G	84,80
NHE|c81139_g1	3554	A	G	46,32
NHE|c81139_g1	3628	A	C	38,55
NHE|c82376_g2	247	A	T	69,42
NHE|c82376_g2	261	A	G	97,70
NHE|c65351_g1	444	A	G	84,67
NHE|c65612_g3	342	A	G	100,66
NHE|c65612_g3	405	A	G	165,84
NHE|c16174_g1	78	A	G	5,4
NHE|c234584_g1	8	A	C	1,2
NHE|c68680_g2	71	A	C	78,55
NHE|c68680_g2	116	A	T	95,64
NHE|c68680_g2	177	A	G	50,46
NHE|c68680_g2	423	A	G	12,10
NHE|c68680_g2	603	A	C	7,13
NHE|c54804_g1	63	A	G	13,7
NHE|c76335_g1	283	A	T	110,61
NHE|c76335_g1	1080	A	G	91,81
NHE|c76335_g1	1343	A	G	64,61
[truncated: 317,832+ more rows]
