# Supplementary material for: Transcriptome Comparison Reveals the Adaptive Evolution of Two Contrasting Ecotypes of Zn/Cd Hyperaccumulator Sedum alfredii Hance
Source: Front Plant Sci. 2017 Apr 7;8:425. doi: 10.3389/fpls.2017.00425 (PMC5383727; doi:10.3389/fpls.2017.00425)
Supplement: Supplementary file 9 [file DataSheet3.XLSX]

## Sheet: HE.unigene.fasta.repeat_type_fr
Repeats	5	6	7	8	9	10	11	12	13	14	15	16	17	18	19	20	21	22	23	24	25	26	27	28	29	30	31	32	33	34	35	36	37	total
A/T	-	-	-	-	-	2458	1144	513	236	157	75	45	49	53	53	82	69	35	14	1														4984
C/G	-	-	-	-	-	24	5		3	2	1	2	2	1	1		3	1	3	2														50
AC/GT	-	213	123	67	43	37	40	1																										524
AG/CT	-	579	314	215	129	109	67	2																										1415
AT/AT	-	189	114	65	40	20	10																											438
CG/CG	-	25	4			1																												30
AAC/GTT	404	178	88	1																														671
AAG/CTT	401	140	68	4																														613
AAT/ATT	150	56	33	2																														241
ACC/GGT	365	168	65	5																														603
ACG/CGT	199	87	42	3													1																	332
ACT/AGT	76	28	22	1																													1	128
AGC/CTG	341	232	116	5	1																													695
AGG/CCT	313	133	67	4																														517
ATC/ATG	479	204	125	1																														809
CCG/CGG	185	48	32	4																														269
AAAC/GTTT	27		1																															28
AAAG/CTTT	30	4																																34
AAAT/ATTT	14	2																																16
AACC/GGTT	10	4																																14
AACG/CGTT	6	2	1																															9
AACT/AGTT	4	1																																5
AAGC/CTTG	8	1																																9
AAGG/CCTT	4	1																																5
AATC/ATTG	24																																	24
AATG/ATTC	8	1																																9
AATT/AATT	7	2																																9
ACAG/CTGT	5																																	5
ACAT/ATGT	6	2																																8
ACCG/CGGT		2																																2
ACCT/AGGT					1																													1
ACGC/CGTG	9																																	9
ACGG/CCGT	2	1																																3
ACTC/AGTG	23	1																																24
ACTG/AGTC	2	1																																3
AGAT/ATCT	1																																	1
AGCC/CTGG	7	1		1																														9
AGCG/CGCT	8	1																																9
AGCT/AGCT	10																																	10
AGGC/CCTG	3	2																																5
AGGG/CCCT	6	2																																8
ATCC/ATGG	26	2	1					1																										30
ATCG/ATCG	4		1																															5
ATGC/ATGC	8																																	8
AAAAT/ATTTT		1																																1
AAACC/GGTTT	1																																	1
AAAGC/CTTTG							1																											1
AAAGG/CCTTT	1																																	1
AAATG/ATTTC	1																																	1
AACAG/CTGTT	1																																	1
AACAT/ATGTT	1																																	1
AACTG/AGTTC	1																																	1
AAGAC/CTTGT		1																																1
AAGAG/CTCTT						1																												1
AAGCG/CGCTT	1																																	1
AAGGG/CCCTT				1																														1
AATAC/ATTGT	1																																	1
AATCC/ATTGG	1																																	1
AATGT/ACATT	1																																	1
ACAGT/ACTGT	2																																	2
ACCAT/ATGGT																		1																1
ACCGC/CGGTG		1																																1
ACCGG/CCGGT	1																																	1
ACGCT/AGCGT				1																														1
ACTGG/AGTCC	1																																	1
AGGGG/CCCCT	1																																	1
ATATC/ATATG	1																																	1
ATCCC/ATGGG	1																																	1
CCCGG/CCGGG			1																															1
AAAAAT/ATTTTT		1																																1
AAAATC/ATTTTG	1																																	1
AAACGG/CCGTTT					1																													1
AAACTC/AGTTTG	1																																	1
AAAGAC/CTTTGT									1																									1
AAAGGG/CCCTTT							1																											1
AAAGTC/ACTTTG		1																																1
AAATCG/ATTTCG					1																													1
AAATCT/AGATTT		1																																1
AAATGG/ATTTCC	1																																	1
AACAAT/ATTGTT	1																																	1
AACATC/ATGTTG			1																															1
AACCAG/CTGGTT	1																																	1
AACCTC/AGGTTG				1																														1
AACTTG/AAGTTC	1																																	1
AAGATG/ATCTTC	1																																	1
AAGCTG/AGCTTC			1																															1
AAGGTG/ACCTTC				1																														1
AAGTCC/ACTTGG		1																																1
AATCCC/ATTGGG	1																																	1
AATGCC/ATTGGC	1																																	1
AATGGC/ATTGCC	1																																	1
AATGGG/ATTCCC					1																													1
AATTAC/AATTGT	1																																	1
ACACAT/ATGTGT			1																															1
ACACGC/CGTGTG			1																															1
ACAGCC/CTGTGG		1																																1
ACAGCT/AGCTGT			1																															1
ACATCC/ATGTGG		1																																1
ACATCT/AGATGT					1																													1
ACATGC/ATGTGC		1																																1
ACCACG/CGTGGT					1																													1
ACCACT/AGTGGT	1																																	1
ACCATG/ATGGTC	1																																	1
ACCCGG/CCGGGT		1																																1
ACCGGC/CCGGTG	1																																	1
ACGAGG/CCTCGT		1																																1
ACTCTC/AGAGTG																	1																	1
ACTGCT/AGCAGT												1																						1
AGAGCG/CGCTCT	1																																	1
AGATGG/ATCTCC						1																												1
AGCCGG/CCGGCT							1																											1
AGGCCG/CCTCGG		1																																1
ATCCGC/ATGCGG			1																															1

## Sheet: NHE.unigene.fasta.repeat_type_f
Repeats	5	6	7	8	9	10	11	12	13	14	15	16	17	18	19	20	21	22	23	24	25	26	27	28	29	30	total
A/T	-	-	-	-	-	2400	1019	457	236	145	94	65	45	43	63	93	79	43	12	1							4795
C/G	-	-	-	-	-	51	21	6	8	2	6	3	2	2	4	2	1	1	2	1							112
AC/GT	-	326	130	112	59	51	38	1																			717
AG/CT	-	701	422	280	138	105	55	5																			1706
AT/AT	-	171	87	47	24	18	11																				358
CG/CG	-	35	9	5	2		1																				52
AAC/GTT	451	209	125	2																							787
AAG/CTT	589	259	118	3																							969
AAT/ATT	121	72	45	4																							242
ACC/GGT	418	192	63	5																							678
ACG/CGT	171	50	27	4				1																			253
ACT/AGT	84	42	15																								141
AGC/CTG	461	221	118	3																							803
AGG/CCT	751	390	151	3					1																		1296
ATC/ATG	503	216	119	4																							842
CCG/CGG	176	41	28	2																							247
AAAC/GTTT	25	1																									26
AAAG/CTTT	70	6																									76
AAAT/ATTT	22	4																									26
AACC/GGTT	12	1																									13
AACG/CGTT	3																										3
AACT/AGTT	6	4																									10
AAGC/CTTG	7																										7
AAGG/CCTT	18	4																									22
AATC/ATTG	22	2																								1	25
AATG/ATTC	12	4																									16
AATT/AATT	5	1																									6
ACAG/CTGT	7	1																									8
ACAT/ATGT	9																										9
ACCC/GGGT		1																									1
ACCG/CGGT	1																										1
ACCT/AGGT	3																										3
ACGC/CGTG	4	1		1																							6
ACGG/CCGT		2																									2
ACTC/AGTG	17																										17
ACTG/AGTC	1	1																									2
AGAT/ATCT	3																										3
AGCC/CTGG	3	1																									4
AGCG/CGCT	4	1																									5
AGCT/AGCT	3																										3
AGGC/CCTG	3		1																								4
AGGG/CCCT	8				1																						9
ATCC/ATGG	23	3																									26
ATCG/ATCG	1																										1
ATGC/ATGC	6	1																									7
AAAAG/CTTTT	1																										1
AAAAT/ATTTT	1																										1
AAACC/GGTTT	1																										1
AAAGT/ACTTT	1																										1
AAATG/ATTTC	3																										3
AACGG/CCGTT	1																										1
AAGCT/AGCTT	1																										1
AAGGG/CCCTT										1																	1
AAGTG/ACTTC					1																						1
AATGC/ATTGC	2																										2
AATGG/ATTCC	1																										1
ACACG/CGTGT	1																										1
ACCAG/CTGGT			1																								1
ACCAT/ATGGT						1																					1
ACCCG/CGGGT		1																									1
ACCTG/AGGTC	1																										1
ACGCC/CGTGG	3																										3
ACGCG/CGCGT	1																										1
ACGGG/CCCGT	1																										1
ACTCT/AGAGT	1																										1
ACTGC/AGTGC	1																										1
AGCGC/CGCTG			1																								1
AGGCG/CCTCG	1																										1
AGGGC/CCCTG	1																										1
ATATC/ATATG	1																										1
ATCCG/ATCGG	1																										1
CCGCG/CGCGG		1																									1
AAAACG/CGTTTT			1																								1
AAAAGC/CTTTTG									1																		1
AAACAG/CTGTTT					1																						1
AAACCC/GGGTTT	1																										1
AAAGGC/CCTTTG											1																1
AAAGGG/CCCTTT											1																1
AAAGTG/ACTTTC	1																										1
AAATGC/ATTTGC		1																									1
AACAAT/ATTGTT	1																										1
AACAGG/CCTGTT				1																							1
AACCTC/AGGTTG							1																				1
AACTTC/AAGTTG							1																				1
AAGACT/AGTCTT	1																										1
AAGAGC/CTCTTG	1																										1
AAGCCC/CTTGGG	1																										1
AAGCTG/AGCTTC	1																										1
AAGGAC/CCTTGT												1															1
AAGGAT/ATCCTT								1																			1
AAGGGG/CCCCTT				1																							1
AATACC/ATTGGT						1																					1
AATAGC/ATTGCT	1																										1
AATCCC/ATTGGG		2																									2
AATGAT/ATCATT							1																				1
AATGGG/ATTCCC		1																									1
AATGTG/ACATTC	1																										1
AATTAG/AATTCT	1																										1
ACACAG/CTGTGT		1																									1
ACACTC/AGTGTG	1																										1
ACAGGC/CCTGTG		1																									1
ACCAGC/CTGGTG			1																								1
ACCATC/ATGGTG		1																									1
ACCCAG/CTGGGT		1																									1
ACCGCT/AGCGGT				1																							1
ACCTGG/AGGTCC			1																								1
ACGAGG/CCTCGT			1																								1
ACGCCT/AGGCGT	1																										1
ACGCGC/CGCGTG		1																									1
ACGGGG/CCCCGT	1																										1
ACTCAG/AGTCTG	1																										1
ACTCCC/AGTGGG						1																					1
ACTCCT/AGGAGT													1														1
ACTGGG/AGTCCC	1																										1
AGAGGC/CCTCTG					1																						1
AGATCT/AGATCT	1																										1
AGATGG/ATCTCC		1																									1
AGCAGG/CCTGCT								1																			1
AGCATC/ATGCTG			1																								1
AGCCCG/CGGGCT				1																							1
AGCCGC/CGGCTG		1																									1
AGCGGG/CCCGCT		1																									1
AGCTCC/AGCTGG				1																							1
AGGATC/ATCCTG	1																										1
AGGATG/ATCCTC				1																							1
AGGGCC/CCCTGG				1																							1
ATCCCC/ATGGGG		1																									1
ATGCCC/ATGGGC	1																										1
